# Supplementary material for: Trans-eQTLs Can Be Used to Identify Tissue-Specific Gene Regulatory Networks
Source: Curr Issues Mol Biol. 2025 Jul 29;47(8):594. doi: 10.3390/cimb47080594 (PMC12384777; doi:10.3390/cimb47080594)
Supplement: Supplementary file 1 [file cimb-47-00594-s001.zip]

Archive with 8 entries (8 files):
- S1 Figure.pptx
- S1 Table.xlsx
- S2 Figure.pptx
- S2 Table.xlsx
- S3 Table.xlsx
- S4 Table.xlsx
- S5 Table.xlsx
- S6 Table.xlsx
