# Supplementary material for: Trans-eQTLs Can Be Used to Identify Tissue-Specific Gene Regulatory Networks
Source: Curr Issues Mol Biol. 2025 Jul 29;47(8):594. doi: 10.3390/cimb47080594 (PMC12384777; doi:10.3390/cimb47080594)
Supplement: Supplementary file 1 [file cimb-47-00594-s001.zip › S1 Table.xlsx]

## Sheet: S1 Table
	S1 Table. Gene-pairs identified through Mendelian randomization and their nature of association in the discovery and the replication step
	Source Gene				Target Gene				Discovery (based on the eQTLGen data)				Replication (based on the INTERVAL data)
	Gene ID	Chr	Location (bp)	Symbol	Gene ID	Chr	Location (bp)	Symbol	B	SE	P	NSNP	B	SE	P	NSNP
	ENSG00000196189	1	156132350	SEMA4A	ENSG00000028137	1	12248172	TNFRSF1B	-0.14708	0.0230033	1.61767e-10	8	-0.147907	0.0203906	4.0557e-13	5
	ENSG00000196189	1	156132350	SEMA4A	ENSG00000241839	15	65147147	PLEKHO2	-0.141882	0.0231762	9.24675e-10	8	-0.182858	0.0258925	1.63897e-12	3
	ENSG00000196189	1	156132350	SEMA4A	ENSG00000101160	20	57576271	CTSZ	-0.183662	0.0229664	1.27518e-15	8	-0.200438	0.0263764	2.98114e-14	3
	ENSG00000198952	1	156235815	SMG5	ENSG00000028137	1	12248172	TNFRSF1B	-0.0969509	0.0150743	1.26336e-10	3	-0.0870395	0.00830109	1.00913e-25	5
	ENSG00000198952	1	156235815	SMG5	ENSG00000186501	1	27655771	TMEM222	-0.0939289	0.0151098	5.08568e-10	3	-0.102611	0.010359	3.93845e-23	3
	ENSG00000198952	1	156235815	SMG5	ENSG00000215717	1	109636456	TMEM167B	-0.104588	0.0164671	2.13492e-10	3	-0.132915	0.0107786	6.14392e-35	3
	ENSG00000198952	1	156235815	SMG5	ENSG00000139112	12	10370392	GABARAPL1	-0.0906891	0.0151221	2.00869e-09	3	-0.127981	0.0116108	2.97202e-28	5
	ENSG00000198952	1	156235815	SMG5	ENSG00000101150	20	62509770	TPD52L2	-0.113898	0.0151397	5.34812e-14	3	-0.0981829	0.00829569	2.56097e-32	5
	ENSG00000198952	1	156235815	SMG5	ENSG00000100060	22	37873770	MFNG	-0.0915013	0.0150659	1.25232e-09	3	-0.0846249	0.00782428	2.90111e-27	3
	ENSG00000133069	1	205219887	TMCC2	ENSG00000181788	3	150470089	SIAH2	-0.290548	0.0450562	1.12906e-10	7	-0.513342	0.0711913	5.56498e-13	3
	ENSG00000197520	1	222917348	FAM177B	ENSG00000219201	1	78277064	ENSG00000219201	-0.519574	0.0842541	6.97077e-10	3	-0.324226	0.0314389	6.16064e-25	7
	ENSG00000238243	1	248045863	OR2W3	ENSG00000166086	11	133980358	JAM3	-0.468088	0.0196316	1.18207e-125	12	-0.812843	0.0483657	2.19905e-63	10
	ENSG00000238243	1	248045863	OR2W3	ENSG00000254481	11	133993973	PTP4A2P2	0.579356	0.0499061	3.71207e-31	12	0.681514	0.0565858	2.08842e-33	8
	ENSG00000238243	1	248045863	OR2W3	ENSG00000175746	15	39544965	ENSG00000175746	0.13688	0.0201486	1.09414e-11	12	0.731204	0.0836601	2.32743e-18	8
	ENSG00000168890	2	85827995	TMEM150A	ENSG00000141096	16	68012149	DPEP3	1.12263	0.0739646	4.9494e-52	3	0.737956	0.105308	2.42486e-12	3
	ENSG00000076003	2	136615596	MCM6	ENSG00000229961	1	157156186	ENSG00000229961	-0.263838	0.0459777	9.55729e-09	3	-0.440661	0.0718529	8.63334e-10	6
	ENSG00000076003	2	136615596	MCM6	ENSG00000146072	6	47238454	TNFRSF21	-0.2987	0.020879	2.00039e-46	3	-0.493104	0.0727563	1.22285e-11	6
	ENSG00000076003	2	136615596	MCM6	ENSG00000111249	12	111630093	ENSG00000111249	-0.202319	0.0341922	3.27657e-09	3	-0.406514	0.0684261	2.83427e-09	6
	ENSG00000076003	2	136615596	MCM6	ENSG00000198794	15	75281698	SCAMP5	-0.210574	0.0206512	2.05123e-24	3	-0.406675	0.0706567	8.63082e-09	6
	ENSG00000076003	2	136615596	MCM6	ENSG00000105251	19	4284659	SHD	-0.210868	0.0205682	1.15774e-24	3	-0.44028	0.0769874	1.07244e-08	5
	ENSG00000076003	2	136615596	MCM6	ENSG00000239961	19	54847438	LILRA4	-0.165926	0.0204909	5.60776e-16	3	-0.441385	0.066278	2.74577e-11	7
	ENSG00000115866	2	136703958	DARS	ENSG00000146072	6	47238454	TNFRSF21	-0.305975	0.0224607	2.93639e-42	3	-0.340438	0.0574946	3.19558e-09	8
	ENSG00000115866	2	136703958	DARS	ENSG00000239961	19	54847438	LILRA4	-0.168422	0.0217656	1.00983e-14	3	-0.316804	0.0538844	4.11928e-09	8
	ENSG00000123636	2	160324346	BAZ2B	ENSG00000142687	1	35961321	KIAA0319L	-0.233363	0.0247968	4.91357e-21	8	-0.440498	0.0321889	1.252e-42	10
	ENSG00000123636	2	160324346	BAZ2B	ENSG00000116991	1	232615507	SIPA1L2	-0.26786	0.0236032	7.54716e-30	8	-0.375246	0.0399985	6.50447e-21	9
	ENSG00000123636	2	160324346	BAZ2B	ENSG00000146426	6	155366344	TIAM2	-0.163574	0.02294	9.99849e-13	8	-0.497637	0.059771	8.38203e-17	3
	ENSG00000123636	2	160324346	BAZ2B	ENSG00000111261	12	12492836	MANSC1	-0.361361	0.0238354	6.4408e-52	8	-0.47106	0.0257259	6.7951e-75	24
	ENSG00000123636	2	160324346	BAZ2B	ENSG00000196547	15	91455631	MAN2A2	-0.139435	0.0225955	6.78967e-10	8	-0.237952	0.0269062	9.25687e-19	3
	ENSG00000123636	2	160324346	BAZ2B	ENSG00000125810	20	23063481	CD93	-0.218185	0.023136	4.08001e-21	8	-0.276353	0.0405581	9.50832e-12	3
	ENSG00000224152	2	160472700	AC009506.1	ENSG00000142687	1	35961321	KIAA0319L	-0.146381	0.0185694	3.19833e-15	6	-0.211718	0.0157431	3.15082e-41	8
	ENSG00000224152	2	160472700	AC009506.1	ENSG00000116991	1	232615507	SIPA1L2	-0.183613	0.0179389	1.3752e-24	6	-0.212527	0.0199302	1.50699e-26	9
	ENSG00000224152	2	160472700	AC009506.1	ENSG00000135604	6	144490585	STX11	-0.107404	0.0170581	3.04713e-10	6	-0.140411	0.0154802	1.18639e-19	3
	ENSG00000224152	2	160472700	AC009506.1	ENSG00000146426	6	155366344	TIAM2	-0.109438	0.0172348	2.15504e-10	6	-0.245759	0.0288554	1.63852e-17	3
	ENSG00000224152	2	160472700	AC009506.1	ENSG00000111261	12	12492836	MANSC1	-0.22786	0.0185419	1.03835e-34	6	-0.220184	0.0126105	2.86969e-68	20
	ENSG00000115232	2	182361421	ITGA4	ENSG00000118113	11	102590153	MMP8	-0.151868	0.016307	1.24217e-20	5	-0.370162	0.0546841	1.29585e-11	3
	ENSG00000064012	2	202125300	CASP8	ENSG00000235105	1	48902267	RP11-329A14.1	0.497316	0.090151	3.45857e-08	3	1.2517	0.116584	6.86428e-27	14
	ENSG00000163508	3	27760823	EOMES	ENSG00000176083	1	26694569	ZNF683	-0.566226	0.0422374	5.59312e-41	7	-1.26598	0.162524	6.72647e-15	5
	ENSG00000163508	3	27760823	EOMES	ENSG00000113088	5	54325239	GZMK	0.329656	0.0344434	1.05909e-21	7	0.916291	0.130603	2.28556e-12	6
	ENSG00000172215	3	45986135	CXCR6	ENSG00000144290	2	162561317	SLC4A10	0.255185	0.035476	6.33048e-13	8	0.718706	0.0802753	3.45903e-19	8
	ENSG00000172215	3	45986135	CXCR6	ENSG00000113088	5	54325239	GZMK	0.457954	0.0361808	1.01836e-36	8	0.736131	0.100906	2.98119e-13	6
	ENSG00000172215	3	45986135	CXCR6	ENSG00000008256	7	6256841	CYTH3	0.318534	0.0356268	3.86179e-19	8	0.42596	0.0623103	8.13767e-12	6
	ENSG00000172215	3	45986135	CXCR6	ENSG00000062524	15	41800960	LTK	0.308195	0.0359139	9.36353e-18	8	0.566516	0.0737636	1.58898e-14	6
	ENSG00000182179	3	49847009	UBA7	ENSG00000128011	19	39801592	LRFN1	-0.114905	0.0197594	6.05609e-09	5	-0.177931	0.0253464	2.21863e-12	5
	ENSG00000109320	4	103480472	NFKB1	ENSG00000049089	1	40774823	COL9A2	1.44387	0.0791248	2.14765e-74	3	1.22096	0.0834891	1.96836e-48	5
	ENSG00000109320	4	103480472	NFKB1	ENSG00000170006	4	153570550	TMEM154	0.5205	0.0631107	1.61851e-16	3	0.35296	0.0398865	8.82183e-19	3
	ENSG00000109320	4	103480472	NFKB1	ENSG00000161011	5	179249233	SQSTM1	0.907163	0.0734843	5.18448e-35	3	0.579004	0.0445654	1.35412e-38	5
	ENSG00000109320	4	103480472	NFKB1	ENSG00000226979	6	31540966	LTA	-0.92855	0.0875723	2.87842e-26	3	-0.353953	0.0538354	4.87466e-11	3
	ENSG00000170271	5	154218431	FAXDC2	ENSG00000050426	12	51447976	LETMD1	-0.116148	0.0192075	1.47554e-09	11	-0.239811	0.0402291	2.50511e-09	3
	ENSG00000228223	6	26524441	HCG11	ENSG00000253570	8	38458448	RNF5P1	-0.330237	0.0499631	3.85294e-11	3	-0.415146	0.0670882	6.09097e-10	19
	ENSG00000197903	6	27110346	HIST1H2BK	ENSG00000253570	8	38458448	RNF5P1	0.391702	0.0588337	2.77975e-11	16	0.838751	0.0909326	2.86544e-20	38
	ENSG00000204789	6	27332454	ZNF204P	ENSG00000253570	8	38458448	RNF5P1	1.30454	0.18212	7.89008e-13	3	0.693607	0.0866832	1.22777e-15	19
	ENSG00000197062	6	28240381	RP5-874C20.3	ENSG00000253570	8	38458448	RNF5P1	-1.049	0.0876911	5.58679e-33	5	-1.48515	0.123686	3.24951e-33	43
	ENSG00000197062	6	28240381	RP5-874C20.3	ENSG00000211797	14	22466092	TRAV17	0.509928	0.0661802	1.30701e-14	5	0.594294	0.0681688	2.83193e-18	39
	ENSG00000204613	6	30124216	TRIM10	ENSG00000211801	14	22521044	TRAV21	-0.244471	0.0333464	2.27992e-13	10	-0.819759	0.0774929	3.74891e-26	54
	ENSG00000204592	6	30459613	HLA-E	ENSG00000211816	14	22740148	TRAV38-1	-0.781673	0.113417	5.49997e-12	7	-0.588536	0.101251	6.14873e-09	35
	ENSG00000137312	6	30702998	FLOT1	ENSG00000211714	7	142247362	TRBV7-3	0.364091	0.050147	3.85737e-13	8	0.502739	0.0654526	1.57904e-14	32
	ENSG00000137312	6	30702998	FLOT1	ENSG00000211747	7	142334538	TRBV20-1	0.290387	0.048174	1.66113e-09	8	0.401942	0.0431226	1.15331e-20	40
	ENSG00000137312	6	30702998	FLOT1	ENSG00000044574	9	128000370	HSPA5	-0.125754	0.0195887	1.36526e-10	8	-0.229338	0.041962	4.61976e-08	8
	ENSG00000137331	6	30711653	IER3	ENSG00000211714	7	142247362	TRBV7-3	0.366718	0.0477014	1.49712e-14	13	0.217673	0.0304831	9.27961e-13	39
	ENSG00000137331	6	30711653	IER3	ENSG00000211747	7	142334538	TRBV20-1	0.29478	0.0473826	4.93126e-10	13	0.214671	0.021047	1.99078e-24	50
	ENSG00000137331	6	30711653	IER3	ENSG00000211806	14	22580642	TRAV25	-0.133242	0.0229892	6.79756e-09	13	-0.232332	0.0339771	8.03667e-12	16
	ENSG00000137331	6	30711653	IER3	ENSG00000211816	14	22740148	TRAV38-1	-0.326423	0.0476701	7.51253e-12	13	-0.242062	0.0307595	3.56096e-15	48
	ENSG00000137331	6	30711653	IER3	ENSG00000182853	17	4689154	VMO1	0.106527	0.0189484	1.88834e-08	13	0.378791	0.0499824	3.49595e-14	7
	ENSG00000214894	6	30782433	LINC00243	ENSG00000134193	1	120345462	REG4	-0.0909763	0.0136511	2.65742e-11	11	-0.337354	0.0337038	1.38608e-23	42
	ENSG00000214894	6	30782433	LINC00243	ENSG00000091129	7	107942614	NRCAM	-0.0953013	0.0138512	5.97057e-12	11	-0.243731	0.0306185	1.71684e-15	24
	ENSG00000214894	6	30782433	LINC00243	ENSG00000211714	7	142247362	TRBV7-3	0.215098	0.0343735	3.90812e-10	11	0.324224	0.0388121	6.6161e-17	36
	ENSG00000214894	6	30782433	LINC00243	ENSG00000211747	7	142334538	TRBV20-1	0.23922	0.0346873	5.33087e-12	11	0.172461	0.0242789	1.21775e-12	43
	ENSG00000214894	6	30782433	LINC00243	ENSG00000256039	12	10708305	RP11-291B21.2	-0.227684	0.0339712	2.05223e-11	11	-0.201128	0.0304621	4.0409e-11	34
	ENSG00000214894	6	30782433	LINC00243	ENSG00000211814	14	22690081	TRAV35	0.209473	0.0339004	6.44826e-10	11	0.304508	0.0348802	2.54406e-18	29
	ENSG00000214894	6	30782433	LINC00243	ENSG00000134765	18	28726009	DSC1	-0.088638	0.0137327	1.08574e-10	11	-0.187376	0.0316406	3.18065e-09	8
	ENSG00000204580	6	30856065	DDR1	ENSG00000163508	3	27760823	EOMES	0.199764	0.0344748	6.85251e-09	10	0.243109	0.0342601	1.28433e-12	13
	ENSG00000204580	6	30856065	DDR1	ENSG00000113088	5	54325239	GZMK	0.198892	0.0354747	2.06351e-08	10	0.278941	0.0473338	3.79111e-09	9
	ENSG00000137411	6	30885127	VARS2	ENSG00000163508	3	27760823	EOMES	0.220885	0.0286291	1.20608e-14	11	0.367729	0.0496329	1.27282e-13	10
	ENSG00000137411	6	30885127	VARS2	ENSG00000172215	3	45986135	CXCR6	0.190476	0.0282546	1.56855e-11	11	0.570907	0.0823041	4.01778e-12	10
	ENSG00000137411	6	30885127	VARS2	ENSG00000114737	3	50646591	CISH	-0.163924	0.0281768	5.96642e-09	11	-0.504385	0.0744644	1.25696e-11	15
	ENSG00000137411	6	30885127	VARS2	ENSG00000113088	5	54325239	GZMK	0.268495	0.0292201	3.97599e-20	11	0.558069	0.0756176	1.58118e-13	12
	ENSG00000137411	6	30885127	VARS2	ENSG00000008256	7	6256841	CYTH3	0.160082	0.028465	1.86778e-08	11	0.248258	0.0415324	2.26652e-09	7
	ENSG00000137411	6	30885127	VARS2	ENSG00000211747	7	142334538	TRBV20-1	-0.500411	0.0734391	9.49499e-12	11	-0.317422	0.0399244	1.85615e-15	32
	ENSG00000137411	6	30885127	VARS2	ENSG00000044574	9	128000370	HSPA5	0.179131	0.0291673	8.17416e-10	11	0.346386	0.0577381	1.98225e-09	9
	ENSG00000137411	6	30885127	VARS2	ENSG00000109943	11	122726277	CRTAM	0.169445	0.0278633	1.19218e-09	11	0.570707	0.0885416	1.15115e-10	6
	ENSG00000137411	6	30885127	VARS2	ENSG00000211810	14	22631450	TRAV29DV5	-0.431116	0.0727817	3.15323e-09	11	-0.441855	0.0540925	3.1223e-16	37
	ENSG00000137411	6	30885127	VARS2	ENSG00000211814	14	22690081	TRAV35	-0.450594	0.0715501	3.0227e-10	11	-0.528323	0.0680691	8.38855e-15	28
	ENSG00000137310	6	31130627	TCF19	ENSG00000114737	3	50646591	CISH	-0.09489	0.0161346	4.07442e-09	12	-0.14547	0.0261117	2.53165e-08	19
	ENSG00000137310	6	31130627	TCF19	ENSG00000113088	5	54325239	GZMK	0.13415	0.0163525	2.33183e-16	12	0.138921	0.0232234	2.20477e-09	17
	ENSG00000137310	6	31130627	TCF19	ENSG00000120833	12	93970426	SOCS2	-0.0943324	0.0161759	5.48784e-09	12	-0.333314	0.0595473	2.17509e-08	3
	ENSG00000137310	6	31130627	TCF19	ENSG00000211800	14	22509119	TRAV20	0.190796	0.0193914	7.6288e-23	12	0.333831	0.0076778	0	44
	ENSG00000137310	6	31130627	TCF19	ENSG00000165617	14	59107862	DACT1	-0.102335	0.016236	2.91922e-10	12	-0.185652	0.0225169	1.65164e-16	26
	ENSG00000204528	6	31143594	PSORS1C3	ENSG00000166165	14	103987722	CKB	-0.067763	0.0102612	4.0066e-11	21	-0.122343	0.0204469	2.18463e-09	10
	ENSG00000206344	6	31168641	HCG27	ENSG00000153563	2	87023624	CD8A	0.113368	0.0184929	8.7669e-10	13	0.448113	0.0721335	5.22244e-10	8
	ENSG00000206344	6	31168641	HCG27	ENSG00000172673	6	128134496	THEMIS	0.132507	0.0203185	6.96018e-11	13	0.272452	0.0492945	3.25717e-08	5
	ENSG00000204525	6	31238216	HLA-C	ENSG00000169507	2	165782365	SLC38A11	0.0860686	0.0111522	1.18482e-14	21	0.345073	0.0546912	2.79972e-10	6
	ENSG00000204525	6	31238216	HLA-C	ENSG00000211793	14	22409580	TRAV9-2	0.176889	0.0309656	1.11376e-08	21	0.272668	0.0442108	6.93998e-10	10
	ENSG00000204525	6	31238216	HLA-C	ENSG00000166165	14	103987722	CKB	0.0719079	0.0111961	1.3398e-10	21	0.147301	0.0258292	1.17788e-08	10
	ENSG00000234745	6	31323307	HLA-B	ENSG00000211710	7	142013248	TRBV4-1	-0.183147	0.0273195	2.02943e-11	16	-0.418964	0.0527695	2.02973e-15	29
	ENSG00000204520	6	31377224	MICA	ENSG00000179218	19	13052347	CALR	-0.0626665	0.0089131	2.05296e-12	21	-0.124618	0.0170372	2.5838e-13	12
	ENSG00000206337	6	31406881	HCP5	ENSG00000211721	7	142180765	TRBV6-5	0.666065	0.109998	1.40219e-09	6	0.511256	0.093761	4.95941e-08	10
	ENSG00000206337	6	31406881	HCP5	ENSG00000253570	8	38458448	RNF5P1	-2.44905	0.187961	8.3042e-39	6	-0.682104	0.0994899	7.08066e-12	25
	ENSG00000206337	6	31406881	HCP5	ENSG00000174807	11	66083236	CD248	0.45166	0.0490437	3.28167e-20	6	0.396649	0.0708193	2.13289e-08	16
	ENSG00000206337	6	31406881	HCP5	ENSG00000256039	12	10708305	RP11-291B21.2	0.658732	0.104012	2.40069e-10	6	0.848206	0.126594	2.08125e-11	7
	ENSG00000198563	6	31504110	DDX39B	ENSG00000226660	7	142001001	TRBV2	-0.389393	0.0665935	4.99579e-09	7	-2.04567	0.357128	1.01554e-08	6
	ENSG00000198563	6	31504110	DDX39B	ENSG00000211789	14	22356359	TRAV12-2	-0.541655	0.061969	2.31577e-18	7	-2.6247	0.401203	6.06723e-11	8
	ENSG00000198563	6	31504110	DDX39B	ENSG00000182853	17	4689154	VMO1	-0.288395	0.0266742	3.02748e-27	7	-2.30521	0.350242	4.64944e-11	8
	ENSG00000213760	6	31514221	ATP6V1G2	ENSG00000211710	7	142013248	TRBV4-1	0.553118	0.0944211	4.68497e-09	5	0.463969	0.0723171	1.40129e-10	18
	ENSG00000213760	6	31514221	ATP6V1G2	ENSG00000211800	14	22509119	TRAV20	0.239696	0.0438332	4.54191e-08	5	0.426005	0.0668527	1.86218e-10	20
	ENSG00000213760	6	31514221	ATP6V1G2	ENSG00000211803	14	22554961	TRAV23DV6	-0.496849	0.0803298	6.20551e-10	5	-0.365371	0.0598475	1.02781e-09	23
	ENSG00000213760	6	31514221	ATP6V1G2	ENSG00000211807	14	22591759	TRAV26-1	-0.545626	0.0893642	1.0239e-09	5	-0.46177	0.0608841	3.34004e-14	21
	ENSG00000232810	6	31544728	TNF	ENSG00000113088	5	54325239	GZMK	-0.184855	0.0291126	2.15807e-10	8	-0.587641	0.0850363	4.83068e-12	6
	ENSG00000232810	6	31544728	TNF	ENSG00000211800	14	22509119	TRAV20	-0.198184	0.0341363	6.41081e-09	8	-0.45293	0.0463283	1.41971e-22	20
	ENSG00000232810	6	31544728	TNF	ENSG00000211807	14	22591759	TRAV26-1	0.425029	0.0769116	3.27233e-08	8	0.314388	0.0524892	2.10399e-09	32
	ENSG00000204482	6	31555293	LST1	ENSG00000182853	17	4689154	VMO1	0.211438	0.0234093	1.68251e-19	10	1.7288	0.197135	1.79247e-18	8
	ENSG00000240053	6	31639748	LY6G5B	ENSG00000144152	2	112920876	FBLN7	0.164904	0.0293274	1.87801e-08	13	1.35351	0.223983	1.51375e-09	5
	ENSG00000240053	6	31639748	LY6G5B	ENSG00000163508	3	27760823	EOMES	-0.174573	0.0292202	2.30938e-09	13	-0.647604	0.117643	3.69515e-08	7
	ENSG00000240053	6	31639748	LY6G5B	ENSG00000211734	7	142020929	TRBV5-1	0.524794	0.0753105	3.20565e-12	13	0.655312	0.103041	2.02133e-10	23
	ENSG00000240053	6	31639748	LY6G5B	ENSG00000109943	11	122726277	CRTAM	-0.185434	0.0296375	3.93074e-10	13	-1.31091	0.204936	1.58774e-10	7
	ENSG00000240053	6	31639748	LY6G5B	ENSG00000211800	14	22509119	TRAV20	-0.285457	0.0359737	2.102e-15	13	-1.20934	0.161185	6.24736e-14	20
	ENSG00000240053	6	31639748	LY6G5B	ENSG00000165617	14	59107862	DACT1	0.195609	0.0302503	1.00389e-10	13	1.09458	0.166343	4.69638e-11	12
	ENSG00000213722	6	31696604	DDAH2	ENSG00000134193	1	120345462	REG4	-0.190411	0.0316204	1.72498e-09	9	-0.552441	0.0823101	1.92366e-11	21
	ENSG00000213722	6	31696604	DDAH2	ENSG00000172116	2	87065754	CD8B	-0.179814	0.0315919	1.25716e-08	9	-0.400462	0.0580479	5.2438e-12	20
	ENSG00000213722	6	31696604	DDAH2	ENSG00000172215	3	45986135	CXCR6	-0.19471	0.0337596	8.04373e-09	9	-0.522516	0.0878273	2.69185e-09	11
	ENSG00000213722	6	31696604	DDAH2	ENSG00000114737	3	50646591	CISH	0.190933	0.0314686	1.29978e-09	9	0.57279	0.0843055	1.08899e-11	10
	ENSG00000213722	6	31696604	DDAH2	ENSG00000211710	7	142013248	TRBV4-1	-0.822671	0.0839925	1.18806e-22	9	-0.943023	0.0689923	1.5653e-42	31
	ENSG00000213722	6	31696604	DDAH2	ENSG00000230099	7	142168712	TRBV5-4	0.533337	0.0804184	3.31103e-11	9	0.357415	0.0577268	5.95997e-10	26
	ENSG00000213722	6	31696604	DDAH2	ENSG00000211716	7	142239797	TRBV9	0.40743	0.0693146	4.15306e-09	9	0.412777	0.067247	8.34523e-10	22
	ENSG00000213722	6	31696604	DDAH2	ENSG00000232869	7	142448397	TRBV29-1	0.440257	0.0779591	1.63011e-08	9	0.509022	0.052318	2.25963e-22	23
	ENSG00000213722	6	31696604	DDAH2	ENSG00000174807	11	66083236	CD248	-0.339535	0.0321551	4.60136e-26	9	-0.521455	0.0571428	7.14219e-20	34
	ENSG00000213722	6	31696604	DDAH2	ENSG00000109943	11	122726277	CRTAM	-0.20023	0.0315003	2.06479e-10	9	-0.400553	0.0609914	5.12142e-11	14
	ENSG00000213722	6	31696604	DDAH2	ENSG00000256039	12	10708305	RP11-291B21.2	-0.467116	0.0799154	5.0619e-09	9	-0.466898	0.0649797	6.70654e-13	23
	ENSG00000213722	6	31696604	DDAH2	ENSG00000184613	12	45108844	NELL2	-0.241019	0.0326422	1.53974e-13	9	-0.361847	0.0622934	6.29383e-09	9
	ENSG00000213722	6	31696604	DDAH2	ENSG00000211800	14	22509119	TRAV20	-0.43261	0.0468999	2.85937e-20	9	-0.614872	0.0473544	1.49853e-38	38
	ENSG00000213722	6	31696604	DDAH2	ENSG00000211807	14	22591759	TRAV26-1	0.474909	0.0767492	6.10097e-10	9	0.800478	0.0572146	1.77433e-44	33
	ENSG00000213722	6	31696604	DDAH2	ENSG00000211812	14	22670869	TRAV26-2	0.767982	0.079565	4.8085e-22	9	0.613985	0.0817467	5.87569e-14	13
	ENSG00000213722	6	31696604	DDAH2	ENSG00000165617	14	59107862	DACT1	0.211325	0.0327203	1.05741e-10	9	0.425402	0.0655146	8.4012e-11	16
	ENSG00000204390	6	31780416	HSPA1L	ENSG00000253570	8	38458448	RNF5P1	-0.831857	0.0947498	1.64184e-18	5	-1.07146	0.0849757	1.88445e-36	11
	ENSG00000204390	6	31780416	HSPA1L	ENSG00000211801	14	22521044	TRAV21	-0.478488	0.0437297	7.2634e-28	5	-0.56029	0.0782022	7.7996e-13	6
	ENSG00000204388	6	31796771	HSPA1B	ENSG00000211714	7	142247362	TRBV7-3	-0.512525	0.0836558	8.97796e-10	7	-0.768363	0.13108	4.57938e-09	3
	ENSG00000204388	6	31796771	HSPA1B	ENSG00000174807	11	66083236	CD248	-0.270722	0.03391	1.42195e-15	7	-0.600674	0.0703535	1.36627e-17	19
	ENSG00000204388	6	31796771	HSPA1B	ENSG00000211812	14	22670869	TRAV26-2	0.734929	0.0836936	1.61762e-18	7	0.81318	0.111628	3.22342e-13	6
	ENSG00000204387	6	31804963	C6orf48	ENSG00000211789	14	22356359	TRAV12-2	-0.550085	0.073121	5.35563e-14	7	-0.837452	0.128923	8.26123e-11	31
	ENSG00000204387	6	31804963	C6orf48	ENSG00000211797	14	22466092	TRAV17	0.479931	0.0717713	2.2787e-11	7	0.753495	0.127194	3.14269e-09	28
	ENSG00000166278	6	31889505	C2	ENSG00000211734	7	142020929	TRBV5-1	1.37583	0.194908	1.67854e-12	3	0.526172	0.047131	6.11436e-29	44
	ENSG00000166278	6	31889505	C2	ENSG00000174807	11	66083236	CD248	-0.47737	0.0822544	6.49151e-09	3	-0.425679	0.0513475	1.131e-16	33
	ENSG00000166278	6	31889505	C2	ENSG00000211777	14	22192264	TRAV3	-0.436858	0.0771597	1.49854e-08	3	-0.629245	0.0672431	8.14355e-21	37
	ENSG00000166278	6	31889505	C2	ENSG00000211785	14	22309689	TRAV12-1	1.2743	0.215382	3.28956e-09	3	0.543374	0.0597866	1.00363e-19	39
	ENSG00000166278	6	31889505	C2	ENSG00000211797	14	22466092	TRAV17	-1.06595	0.179127	2.66838e-09	3	-1.28207	0.0380027	1.69924e-249	49
	ENSG00000204351	6	31932194	SKIV2L	ENSG00000165617	14	59107862	DACT1	-0.0927049	0.0163047	1.3021e-08	17	-0.387349	0.0640871	1.50241e-09	15
	ENSG00000244731	6	31960129	C4A	ENSG00000211710	7	142013248	TRBV4-1	-0.26963	0.0410616	5.15244e-11	17	-0.272869	0.0222278	1.21842e-34	39
	ENSG00000244731	6	31960129	C4A	ENSG00000211724	7	142162169	TRBV6-6	0.239472	0.0410667	5.50039e-09	17	0.181974	0.0224473	5.19942e-16	12
	ENSG00000244731	6	31960129	C4A	ENSG00000211714	7	142247362	TRBV7-3	-0.242824	0.0414009	4.48636e-09	17	-0.23658	0.0257653	4.22715e-20	35
	ENSG00000244731	6	31960129	C4A	ENSG00000211806	14	22580642	TRAV25	0.114053	0.0207187	3.6955e-08	17	0.210503	0.0258258	3.61336e-16	10
	ENSG00000244731	6	31960129	C4A	ENSG00000211810	14	22631450	TRAV29DV5	-0.305386	0.040813	7.28759e-14	17	-0.288032	0.0186717	1.09192e-53	44
	ENSG00000244731	6	31960129	C4A	ENSG00000211820	14	22788871	TRAV41	-0.224977	0.0406596	3.14451e-08	17	-0.19518	0.0245635	1.92723e-15	14
	ENSG00000250535	6	31981305	ENSG00000250535	ENSG00000211777	14	22192264	TRAV3	0.137528	0.0224622	9.2032e-10	8	0.272587	0.025198	2.83451e-27	45
	ENSG00000250535	6	31981305	ENSG00000250535	ENSG00000211806	14	22580642	TRAV25	0.154152	0.0249115	6.09411e-10	8	0.242217	0.0320917	4.43123e-14	15
	ENSG00000213676	6	32080991	ATF6B	ENSG00000211806	14	22580642	TRAV25	-0.272823	0.036617	9.28369e-14	8	-0.395024	0.0547765	5.53167e-13	13
	ENSG00000221988	6	32126336	PPT2	ENSG00000253570	8	38458448	RNF5P1	2.32815	0.251172	1.87622e-20	5	2.78066	0.187468	9.00411e-50	28
	ENSG00000221988	6	32126336	PPT2	ENSG00000211801	14	22521044	TRAV21	0.536287	0.0808985	3.37652e-11	5	0.88016	0.0817917	5.2596e-27	22
	ENSG00000204308	6	32149030	RNF5	ENSG00000226660	7	142001001	TRBV2	-0.550997	0.100254	3.88471e-08	7	-1.14599	0.158266	4.45673e-13	23
	ENSG00000204308	6	32149030	RNF5	ENSG00000211710	7	142013248	TRBV4-1	-0.474024	0.0796756	2.69086e-09	7	-1.60307	0.223686	7.68791e-13	9
	ENSG00000204308	6	32149030	RNF5	ENSG00000211734	7	142020929	TRBV5-1	-0.533395	0.0879965	1.34815e-09	7	-0.694022	0.122862	1.61561e-08	19
	ENSG00000204308	6	32149030	RNF5	ENSG00000211746	7	142326704	TRBV19	0.778159	0.116298	2.21519e-11	7	0.860206	0.123683	3.52682e-12	19
	ENSG00000204308	6	32149030	RNF5	ENSG00000211777	14	22192264	TRAV3	0.27617	0.0421466	5.65381e-11	7	1.43857	0.18389	5.15741e-15	11
	ENSG00000204308	6	32149030	RNF5	ENSG00000211789	14	22356359	TRAV12-2	-0.93661	0.124893	6.4154e-14	7	-1.77855	0.162234	5.76504e-28	23
	ENSG00000204308	6	32149030	RNF5	ENSG00000211797	14	22466092	TRAV17	0.814304	0.109032	8.11386e-14	7	1.75983	0.180208	1.58279e-22	25
	ENSG00000204308	6	32149030	RNF5	ENSG00000211807	14	22591759	TRAV26-1	0.750654	0.114962	6.5945e-11	7	0.890908	0.128788	4.59241e-12	27
	ENSG00000204308	6	32149030	RNF5	ENSG00000211816	14	22740148	TRAV38-1	0.49925	0.0908474	3.89647e-08	7	1.60093	0.213832	7.0544e-14	15
	ENSG00000204305	6	32150423	AGER	ENSG00000211710	7	142013248	TRBV4-1	0.824942	0.0895456	3.18504e-20	12	1.33893	0.183911	3.32985e-13	24
	ENSG00000204305	6	32150423	AGER	ENSG00000211706	7	142028365	TRBV6-1	-0.738523	0.0931171	2.1717e-15	12	-1.20053	0.124778	6.50265e-22	38
	ENSG00000204305	6	32150423	AGER	ENSG00000211716	7	142239797	TRBV9	-0.479241	0.0777071	6.9476e-10	12	-1.32779	0.156535	2.20579e-17	14
	ENSG00000204305	6	32150423	AGER	ENSG00000211714	7	142247362	TRBV7-3	0.576874	0.0921991	3.92882e-10	12	1.22099	0.1761	4.10475e-12	29
	ENSG00000204305	6	32150423	AGER	ENSG00000237254	7	142510677	TRBV30	-0.592322	0.0884466	2.12816e-11	12	-1.0498	0.181146	6.81838e-09	9
	ENSG00000204305	6	32150423	AGER	ENSG00000211788	14	22337283	TRAV13-1	-0.548627	0.0898135	1.00563e-09	12	-0.974834	0.138771	2.14445e-12	14
	ENSG00000204305	6	32150423	AGER	ENSG00000211803	14	22554961	TRAV23DV6	-0.529326	0.0800673	3.81697e-11	12	-1.15526	0.156156	1.38147e-13	29
	ENSG00000204305	6	32150423	AGER	ENSG00000211812	14	22670869	TRAV26-2	-0.791705	0.0915939	5.44464e-18	12	-1.93105	0.260085	1.13066e-13	6
	ENSG00000204305	6	32150423	AGER	ENSG00000211816	14	22740148	TRAV38-1	-0.709311	0.0939146	4.2623e-14	12	-1.25859	0.16867	8.53141e-14	31
	ENSG00000204305	6	32150423	AGER	ENSG00000211817	14	22749309	TRAV38-2DV8	-0.509347	0.085038	2.10302e-09	12	-1.05721	0.169109	4.06152e-10	17
	ENSG00000204304	6	32154964	PBX2	ENSG00000169507	2	165782365	SLC38A11	-0.230531	0.0340927	1.36206e-11	9	-1.60959	0.242245	3.0427e-11	6
	ENSG00000204304	6	32154964	PBX2	ENSG00000163508	3	27760823	EOMES	0.192158	0.0318753	1.6556e-09	9	0.843707	0.119038	1.36364e-12	10
	ENSG00000204304	6	32154964	PBX2	ENSG00000113088	5	54325239	GZMK	0.214861	0.0320271	1.96326e-11	9	1.26298	0.157893	1.25464e-15	11
	ENSG00000204304	6	32154964	PBX2	ENSG00000113721	5	149514411	PDGFRB	-0.193199	0.0328338	4.00118e-09	9	-1.43825	0.247465	6.17553e-09	5
	ENSG00000204304	6	32154964	PBX2	ENSG00000226660	7	142001001	TRBV2	-0.628606	0.0820889	1.89415e-14	9	-1.18756	0.120095	4.66764e-23	52
	ENSG00000204304	6	32154964	PBX2	ENSG00000237254	7	142510677	TRBV30	0.478343	0.0826285	7.07736e-09	9	1.08807	0.161329	1.53662e-11	10
	ENSG00000204304	6	32154964	PBX2	ENSG00000211780	14	22237024	TRAV6	0.541376	0.0845325	1.51001e-10	9	1.143	0.14939	1.99269e-14	16
	ENSG00000204304	6	32154964	PBX2	ENSG00000211788	14	22337283	TRAV13-1	0.574377	0.0853635	1.713e-11	9	1.01428	0.118924	1.47863e-17	20
	ENSG00000204304	6	32154964	PBX2	ENSG00000211791	14	22386647	TRAV13-2	0.441854	0.0810355	4.96404e-08	9	1.06559	0.113822	7.83493e-21	47
	ENSG00000204304	6	32154964	PBX2	ENSG00000211800	14	22509119	TRAV20	0.336842	0.0392661	9.61477e-18	9	0.84545	0.122135	4.44548e-12	33
	ENSG00000204304	6	32154964	PBX2	ENSG00000211814	14	22690081	TRAV35	-0.58208	0.0873679	2.69387e-11	9	-1.34144	0.135048	2.98917e-23	29
	ENSG00000204301	6	32177232	NOTCH4	ENSG00000134193	1	120345462	REG4	-0.284009	0.0510285	2.6111e-08	6	-0.36247	0.0549317	4.15193e-11	28
	ENSG00000204301	6	32177232	NOTCH4	ENSG00000135318	6	86182654	NT5E	-0.278619	0.0490129	1.3112e-08	6	-0.450266	0.0734396	8.72665e-10	5
	ENSG00000204301	6	32177232	NOTCH4	ENSG00000091129	7	107942614	NRCAM	-0.314802	0.0483581	7.52461e-11	6	-0.39831	0.0587444	1.19848e-11	14
	ENSG00000204301	6	32177232	NOTCH4	ENSG00000230099	7	142168712	TRBV5-4	0.798306	0.12235	6.80994e-11	6	0.240089	0.0420535	1.13548e-08	33
	ENSG00000204301	6	32177232	NOTCH4	ENSG00000232869	7	142448397	TRBV29-1	0.742519	0.117506	2.63294e-10	6	0.242831	0.0388268	3.99544e-10	18
	ENSG00000204301	6	32177232	NOTCH4	ENSG00000174807	11	66083236	CD248	-0.548685	0.0573769	1.14591e-21	6	-0.200558	0.0330511	1.29412e-09	34
	ENSG00000204301	6	32177232	NOTCH4	ENSG00000211793	14	22409580	TRAV9-2	0.706659	0.11659	1.35243e-09	6	0.458139	0.0749267	9.68603e-10	5
	ENSG00000204301	6	32177232	NOTCH4	ENSG00000211812	14	22670869	TRAV26-2	0.870684	0.112069	7.90042e-15	6	0.547988	0.0931181	3.98366e-09	6
	ENSG00000204301	6	32177232	NOTCH4	ENSG00000211814	14	22690081	TRAV35	0.773046	0.117888	5.47367e-11	6	0.568818	0.0817686	3.4901e-12	11
	ENSG00000204287	6	32410221	HLA-DRA	ENSG00000211710	7	142013248	TRBV4-1	1.26697	0.225581	1.94887e-08	3	2.02431	0.295158	6.96378e-12	5
	ENSG00000198502	6	32491592	HLA-DRB5	ENSG00000186827	1	1148112	TNFRSF4	0.0620517	0.00844969	2.07806e-13	23	0.0922682	0.0155555	3.00114e-09	5
	ENSG00000198502	6	32491592	HLA-DRB5	ENSG00000211716	7	142239797	TRBV9	0.129078	0.0207147	4.62769e-10	22	0.0523404	0.00953339	4.01438e-08	20
	ENSG00000198502	6	32491592	HLA-DRB5	ENSG00000211714	7	142247362	TRBV7-3	-0.168354	0.0224152	5.88069e-14	22	-0.141475	0.0151696	1.09676e-20	38
	ENSG00000198502	6	32491592	HLA-DRB5	ENSG00000232869	7	142448397	TRBV29-1	0.158679	0.0224882	1.71249e-12	22	0.108244	0.00901417	3.21894e-33	21
	ENSG00000198502	6	32491592	HLA-DRB5	ENSG00000110448	11	60882595	CD5	0.0741957	0.00841383	1.16204e-18	23	0.057316	0.00940664	1.10715e-09	6
	ENSG00000198502	6	32491592	HLA-DRB5	ENSG00000211793	14	22409580	TRAV9-2	0.12543	0.0224672	2.36696e-08	22	0.0776045	0.0125924	7.14706e-10	8
	ENSG00000198502	6	32491592	HLA-DRB5	ENSG00000211812	14	22670869	TRAV26-2	0.286609	0.0223625	1.32601e-37	22	0.107065	0.015183	1.76807e-12	12
	ENSG00000198502	6	32491592	HLA-DRB5	ENSG00000211816	14	22740148	TRAV38-1	0.179088	0.0224986	1.72121e-15	22	0.137629	0.0141943	3.13357e-22	50
	ENSG00000198502	6	32491592	HLA-DRB5	ENSG00000211820	14	22788871	TRAV41	-0.176698	0.022489	3.93178e-15	22	-0.0950984	0.0136035	2.73444e-12	17
	ENSG00000196126	6	32552085	HLA-DRB1	ENSG00000134193	1	120345462	REG4	-0.0781264	0.0107783	4.21434e-13	11	-0.203397	0.0251591	6.24649e-16	39
	ENSG00000196126	6	32552085	HLA-DRB1	ENSG00000091129	7	107942614	NRCAM	-0.0656692	0.0103246	2.01165e-10	11	-0.17136	0.0263778	8.22731e-11	22
	ENSG00000196126	6	32552085	HLA-DRB1	ENSG00000211716	7	142239797	TRBV9	0.182674	0.0241054	3.50537e-14	11	0.238928	0.0235955	4.236e-24	32
	ENSG00000196126	6	32552085	HLA-DRB1	ENSG00000232869	7	142448397	TRBV29-1	0.198782	0.0261687	3.05057e-14	11	0.195061	0.0194848	1.36456e-23	28
	ENSG00000196126	6	32552085	HLA-DRB1	ENSG00000109943	11	122726277	CRTAM	-0.0628284	0.0104282	1.69276e-09	11	-0.135197	0.0233014	6.54951e-09	21
	ENSG00000196126	6	32552085	HLA-DRB1	ENSG00000256039	12	10708305	RP11-291B21.2	-0.167961	0.0261251	1.28347e-10	11	-0.167099	0.0238717	2.56184e-12	34
	ENSG00000196126	6	32552085	HLA-DRB1	ENSG00000184613	12	45108844	NELL2	-0.0747612	0.0103107	4.14115e-13	11	-0.10791	0.0186097	6.68646e-09	12
	ENSG00000196126	6	32552085	HLA-DRB1	ENSG00000211787	14	22320959	TRAV8-3	0.1759	0.0261486	1.73247e-11	11	0.165312	0.0221151	7.71664e-14	15
	ENSG00000196126	6	32552085	HLA-DRB1	ENSG00000211812	14	22670869	TRAV26-2	0.275794	0.0259633	2.34293e-26	11	0.177301	0.028831	7.76496e-10	11
	ENSG00000196126	6	32552085	HLA-DRB1	ENSG00000211814	14	22690081	TRAV35	0.228836	0.0273015	5.21234e-17	11	0.180283	0.0243432	1.30283e-13	34
	ENSG00000196735	6	32605397	HLA-DQA1	ENSG00000211710	7	142013248	TRBV4-1	-0.160186	0.0258934	6.15603e-10	15	-0.13278	0.00746648	9.49384e-71	40
	ENSG00000196735	6	32605397	HLA-DQA1	ENSG00000237254	7	142510677	TRBV30	0.224958	0.0258498	3.24634e-18	15	0.140469	0.00934881	5.01356e-51	12
	ENSG00000223534	6	32628081	HLA-DQB1-AS1	ENSG00000211710	7	142013248	TRBV4-1	-0.266804	0.0222239	3.33274e-33	16	-0.191047	0.0123107	2.5904e-54	38
	ENSG00000223534	6	32628081	HLA-DQB1-AS1	ENSG00000211724	7	142162169	TRBV6-6	0.128734	0.0219605	4.57192e-09	16	0.143766	0.0238441	1.64554e-09	15
	ENSG00000223534	6	32628081	HLA-DQB1-AS1	ENSG00000211812	14	22670869	TRAV26-2	0.158668	0.0219575	4.96852e-13	16	0.17303	0.0299831	7.88377e-09	11
	ENSG00000223534	6	32628081	HLA-DQB1-AS1	ENSG00000211816	14	22740148	TRAV38-1	0.149772	0.0219815	9.52172e-12	16	0.230344	0.0232981	4.74893e-23	46
	ENSG00000179344	6	32631702	HLA-DQB1	ENSG00000211728	7	142131665	TRBV5-6	0.208689	0.0337195	6.05607e-10	17	0.0770519	0.00703225	6.15518e-28	16
	ENSG00000179344	6	32631702	HLA-DQB1	ENSG00000237254	7	142510677	TRBV30	0.228954	0.0336161	9.70378e-12	17	0.1151	0.00773771	4.77481e-50	10
	ENSG00000237541	6	32712055	HLA-DQA2	ENSG00000211710	7	142013248	TRBV4-1	0.146668	0.0211419	3.99599e-12	13	0.104743	0.00862162	5.81434e-34	32
	ENSG00000237541	6	32712055	HLA-DQA2	ENSG00000211728	7	142131665	TRBV5-6	-0.140578	0.0210527	2.43137e-11	13	-0.102233	0.00911267	3.29665e-29	14
	ENSG00000237541	6	32712055	HLA-DQA2	ENSG00000211812	14	22670869	TRAV26-2	-0.148983	0.0210934	1.62956e-12	13	-0.0990152	0.0145596	1.04128e-11	14
	ENSG00000237541	6	32712055	HLA-DQA2	ENSG00000211820	14	22788871	TRAV41	0.154977	0.0210479	1.79788e-13	13	0.0820678	0.0123732	3.29581e-11	16
	ENSG00000232629	6	32727593	HLA-DQB2	ENSG00000211710	7	142013248	TRBV4-1	0.513683	0.05921	4.11313e-18	8	0.113449	0.00672439	7.31272e-64	39
	ENSG00000232629	6	32727593	HLA-DQB2	ENSG00000211728	7	142131665	TRBV5-6	-0.441443	0.0545864	6.11279e-16	8	-0.0652865	0.00766977	1.70698e-17	16
	ENSG00000241106	6	32782682	HLA-DOB	ENSG00000211785	14	22309689	TRAV12-1	-0.594317	0.0676932	1.64107e-18	5	-0.311345	0.0367979	2.65202e-17	35
	ENSG00000240065	6	32819637	PSMB9	ENSG00000211747	7	142334538	TRBV20-1	0.558007	0.0753125	1.27051e-13	11	0.334831	0.0423028	2.47064e-15	47
	ENSG00000240065	6	32819637	PSMB9	ENSG00000211814	14	22690081	TRAV35	0.421338	0.0735555	1.01524e-08	11	0.584364	0.0840391	3.56375e-12	29
	ENSG00000224557	6	33091335	HLA-DPB2	ENSG00000211714	7	142247362	TRBV7-3	0.347466	0.0598059	6.25148e-09	7	0.348685	0.0493762	1.64351e-12	25
	ENSG00000224557	6	33091335	HLA-DPB2	ENSG00000211782	14	22265758	TRAV8-1	0.493629	0.0613285	8.35171e-16	7	0.197077	0.0277781	1.29647e-12	50
	ENSG00000224557	6	33091335	HLA-DPB2	ENSG00000211814	14	22690081	TRAV35	0.3935	0.0641052	8.33837e-10	7	0.222673	0.0349249	1.82073e-10	21
	ENSG00000030110	6	33544174	BAK1	ENSG00000253570	8	38458448	RNF5P1	0.309822	0.0292815	3.6574e-26	6	0.211283	0.0292018	4.64595e-13	36
	ENSG00000161904	6	33747946	LEMD2	ENSG00000253570	8	38458448	RNF5P1	0.776121	0.13641	1.2731e-08	3	0.839554	0.116712	6.32044e-13	14
	ENSG00000124496	6	42306229	TRERF1	ENSG00000127824	2	220128662	TUBA4A	0.190471	0.0340496	2.21996e-08	5	0.378088	0.0458524	1.64118e-16	3
	ENSG00000025156	6	122737477	HSF2	ENSG00000168439	11	63962379	STIP1	0.158553	0.0224899	1.78987e-12	3	0.172548	0.0223884	1.28751e-14	3
	ENSG00000025156	6	122737477	HSF2	ENSG00000100591	14	77930015	AHSA1	0.167762	0.0220219	2.5773e-14	3	0.219571	0.0264126	9.32162e-17	3
	ENSG00000198945	6	130398719	L3MBTL3	ENSG00000141858	19	14200250	SAMD1	0.135243	0.0130173	2.76886e-25	3	0.191944	0.0188068	1.862e-24	11
	ENSG00000112339	6	135352855	HBS1L	ENSG00000249992	3	45266864	TMEM158	-0.629883	0.0464842	7.86949e-42	3	-0.283481	0.0399655	1.31094e-12	6
	ENSG00000112339	6	135352855	HBS1L	ENSG00000140986	16	2000791	RPL3L	0.420811	0.0447008	4.77884e-21	3	0.490519	0.0626088	4.70094e-15	7
	ENSG00000146592	7	28602225	CREB5	ENSG00000091106	2	32470222	NLRC4	0.2763	0.0159087	1.44425e-67	9	0.274732	0.0349932	4.12703e-15	3
	ENSG00000146592	7	28602225	CREB5	ENSG00000119729	2	46789602	RHOQ	-0.179589	0.0177315	4.13978e-24	9	-0.326567	0.0380933	1.00964e-17	3
	ENSG00000146592	7	28602225	CREB5	ENSG00000197329	2	64345687	PELI1	-0.192739	0.0154736	1.29801e-35	9	-0.161911	0.0242766	2.56819e-11	3
	ENSG00000146592	7	28602225	CREB5	ENSG00000225889	2	64425183	AC074289.1	-0.426684	0.0362348	5.21907e-32	9	-0.211004	0.0248413	1.99495e-17	5
	ENSG00000146592	7	28602225	CREB5	ENSG00000153094	2	111901489	BCL2L11	-0.14039	0.015451	1.02597e-19	9	-0.321273	0.0379432	2.51365e-17	3
	ENSG00000146592	7	28602225	CREB5	ENSG00000225611	3	42813615	RP11-70C1.1	-0.391838	0.0361472	2.22318e-27	9	-0.367466	0.0475526	1.09618e-14	3
	ENSG00000146592	7	28602225	CREB5	ENSG00000137261	6	24595357	KIAA0319	0.25899	0.015585	5.17497e-62	9	0.311752	0.0381391	2.98169e-16	5
	ENSG00000146592	7	28602225	CREB5	ENSG00000111802	6	24658733	TDP2	0.217128	0.0152622	6.26736e-46	9	0.383206	0.0293255	5.05917e-39	10
	ENSG00000146592	7	28602225	CREB5	ENSG00000096063	6	35844931	SRPK1	0.389861	0.0161347	5.4597e-129	9	0.428521	0.0267128	6.52609e-58	12
	ENSG00000146592	7	28602225	CREB5	ENSG00000128512	7	111606316	DOCK4	0.114296	0.0154727	1.50234e-13	9	0.29885	0.0475902	3.39317e-10	3
	ENSG00000146592	7	28602225	CREB5	ENSG00000147416	8	20069604	ATP6V1B2	-0.103472	0.01546	2.18757e-11	9	-0.133027	0.0182164	2.82309e-13	3
	ENSG00000146592	7	28602225	CREB5	ENSG00000160703	11	119046001	NLRX1	0.125767	0.0152923	1.96477e-16	9	0.2222	0.0314088	1.5005e-12	3
	ENSG00000146592	7	28602225	CREB5	ENSG00000185215	14	103596777	TNFAIP2	-0.152649	0.0152444	1.33001e-23	9	-0.138565	0.0220904	3.54946e-10	3
	ENSG00000146592	7	28602225	CREB5	ENSG00000180953	15	80203613	ST20	-0.359369	0.0281225	2.15591e-37	9	-0.208042	0.0231093	2.20654e-19	6
	ENSG00000146592	7	28602225	CREB5	ENSG00000140379	15	80258509	BCL2A1	-0.268401	0.0227296	3.53141e-32	9	-0.255403	0.0220412	4.7672e-31	7
	ENSG00000146592	7	28602225	CREB5	ENSG00000125170	16	57513551	DOK4	0.171582	0.0153077	3.68868e-29	9	0.401887	0.0522984	1.5361e-14	3
	ENSG00000146592	7	28602225	CREB5	ENSG00000124102	20	43804351	PI3	-0.177791	0.0158809	4.30048e-29	9	-0.387384	0.0499662	8.9795e-15	3
	ENSG00000146592	7	28602225	CREB5	ENSG00000183762	22	29516693	KREMEN1	0.206207	0.0154229	9.02807e-41	9	0.293124	0.0390751	6.3069e-14	3
	ENSG00000146592	7	28602225	CREB5	ENSG00000100368	22	37323080	CSF2RB	-0.123375	0.0151929	4.63909e-16	9	-0.167216	0.0179834	1.42632e-20	3
	ENSG00000185811	7	50408259	IKZF1	ENSG00000049249	1	7990416	TNFRSF9	-0.137488	0.0215139	1.65187e-10	9	-1.50008	0.13712	7.42427e-28	5
	ENSG00000185811	7	50408259	IKZF1	ENSG00000142687	1	35961321	KIAA0319L	-0.172052	0.0234548	2.20953e-13	9	-0.879957	0.0752692	1.42044e-31	8
	ENSG00000185811	7	50408259	IKZF1	ENSG00000182389	2	152822441	CACNB4	-0.124786	0.0213841	5.36375e-09	9	-1.38114	0.117624	7.7675e-32	5
	ENSG00000185811	7	50408259	IKZF1	ENSG00000138764	4	78216423	CCNG2	0.117356	0.0214463	4.44744e-08	9	0.674127	0.0688495	1.22693e-22	5
	ENSG00000185811	7	50408259	IKZF1	ENSG00000170458	5	140012299	CD14	-0.173397	0.0216414	1.12591e-15	9	-0.644305	0.0656115	9.23532e-23	6
	ENSG00000185811	7	50408259	IKZF1	ENSG00000211445	5	150404339	GPX3	-0.138776	0.0216218	1.37743e-10	9	-1.73116	0.157885	5.64996e-28	5
	ENSG00000185811	7	50408259	IKZF1	ENSG00000197081	6	160462335	IGF2R	-0.142521	0.0220501	1.02293e-10	9	-0.408836	0.0382593	1.18474e-26	7
	ENSG00000185811	7	50408259	IKZF1	ENSG00000181220	7	149182396	ZNF746	0.132449	0.0216168	8.94817e-10	9	0.425693	0.0569607	7.81225e-14	3
	ENSG00000185811	7	50408259	IKZF1	ENSG00000149131	11	57373593	SERPING1	-0.135126	0.0217326	5.04543e-10	9	-1.0125	0.0968778	1.44493e-25	5
	ENSG00000185811	7	50408259	IKZF1	ENSG00000185033	15	90738373	SEMA4B	-0.120213	0.0217138	3.08995e-08	9	-0.362577	0.0483379	6.33879e-14	3
	ENSG00000185811	7	50408259	IKZF1	ENSG00000074660	17	1543096	SCARF1	-0.136634	0.0214759	1.98891e-10	9	-1.07023	0.0915983	1.53883e-31	8
	ENSG00000185811	7	50408259	IKZF1	ENSG00000183019	19	7743113	C19orf59	-0.21707	0.0241218	2.27936e-19	9	-0.961756	0.0775939	2.79061e-35	9
	ENSG00000185811	7	50408259	IKZF1	ENSG00000186529	19	15762670	CYP4F3	-0.134072	0.0215324	4.76793e-10	9	-1.07545	0.109548	9.5044e-23	3
	ENSG00000185811	7	50408259	IKZF1	ENSG00000089351	19	35501531	GRAMD1A	-0.133669	0.0217133	7.45652e-10	9	-0.671552	0.071397	5.15999e-21	5
	ENSG00000185811	7	50408259	IKZF1	ENSG00000124102	20	43804351	PI3	-0.17649	0.0219024	7.75323e-16	9	-1.03569	0.107706	6.85163e-22	6
	ENSG00000132436	7	50514959	FIGNL1	ENSG00000196517	1	44477155	SLC6A9	0.227384	0.0256857	8.55411e-19	5	0.105529	0.0189134	2.411e-08	3
	ENSG00000132436	7	50514959	FIGNL1	ENSG00000198892	1	201859621	SHISA4	-0.360214	0.0256136	6.37526e-45	5	-0.219472	0.0324234	1.29732e-11	11
	ENSG00000132436	7	50514959	FIGNL1	ENSG00000114784	3	40352545	EIF1B	0.268476	0.0381506	1.96047e-12	5	0.0943242	0.0161618	5.33898e-09	3
	ENSG00000132436	7	50514959	FIGNL1	ENSG00000123240	10	13160878	OPTN	-0.219699	0.0257019	1.25284e-17	5	-0.125295	0.0176039	1.0993e-12	7
	ENSG00000132436	7	50514959	FIGNL1	ENSG00000177666	11	822237	PNPLA2	0.172897	0.0256371	1.54064e-11	5	0.126845	0.0196267	1.02748e-10	3
	ENSG00000132436	7	50514959	FIGNL1	ENSG00000068971	11	64693486	PPP2R5B	-0.55948	0.0256174	9.70957e-106	5	-0.169358	0.0190516	6.141e-19	14
	ENSG00000132436	7	50514959	FIGNL1	ENSG00000159335	12	6877399	PTMS	-0.300394	0.0255524	6.57768e-32	5	-0.124845	0.0175309	1.06822e-12	5
	ENSG00000132436	7	50514959	FIGNL1	ENSG00000034152	17	21203268	MAP2K3	0.512274	0.025528	1.42999e-89	5	0.110699	0.0164802	1.85364e-11	9
	ENSG00000132436	7	50514959	FIGNL1	ENSG00000198336	17	45289428	MYL4	-0.3012	0.0255672	4.90746e-32	5	-0.147281	0.0185898	2.32395e-15	13
	ENSG00000132436	7	50514959	FIGNL1	ENSG00000104892	19	45845735	KLC3	-0.304553	0.0257044	2.19597e-32	5	-0.126373	0.0214487	3.81847e-09	3
	ENSG00000132436	7	50514959	FIGNL1	ENSG00000180089	19	55739827	TMEM86B	0.408969	0.038052	6.07977e-27	5	0.0948423	0.0160614	3.52688e-09	5
	ENSG00000132436	7	50514959	FIGNL1	ENSG00000186998	22	29628713	EMID1	-0.175378	0.025593	7.25229e-12	5	-0.264954	0.0262214	5.27654e-24	14
	ENSG00000147324	8	8696009	MFHAS1	ENSG00000175606	8	74889845	TMEM70	-0.385535	0.0565206	9.03153e-12	5	-0.518764	0.0447852	5.00357e-31	99
	ENSG00000147324	8	8696009	MFHAS1	ENSG00000081181	14	68102476	ARG2	0.661943	0.0653651	4.19942e-24	5	0.372252	0.03439	2.63765e-27	96
	ENSG00000233609	8	8827622	RP11-62H7.2	ENSG00000224614	3	195636537	TNK2-AS1	-0.188851	0.0310901	1.24514e-09	5	-0.236941	0.0388192	1.03644e-09	37
	ENSG00000248538	8	9053442	RP11-10A14.5	ENSG00000224614	3	195636537	TNK2-AS1	-0.124134	0.0203002	9.65945e-10	7	-0.107739	0.0125119	7.24961e-18	25
	ENSG00000248538	8	9053442	RP11-10A14.5	ENSG00000108387	17	56607895	45904	0.0476267	0.00850361	2.13406e-08	7	0.0744929	0.0121845	9.73326e-10	3
	ENSG00000175806	8	10099089	MSRA	ENSG00000224614	3	195636537	TNK2-AS1	0.376933	0.060547	4.80134e-10	13	0.338016	0.0549189	7.51633e-10	35
	ENSG00000177710	8	11189057	SLC35G5	ENSG00000081181	14	68102476	ARG2	-0.598989	0.100984	3.00132e-09	3	-0.314295	0.051486	1.03138e-09	82
	ENSG00000022567	8	142267834	SLC45A4	ENSG00000123505	6	111206444	AMD1	0.221424	0.0160283	2.08158e-43	7	0.419042	0.0326977	1.34056e-37	10
	ENSG00000022567	8	142267834	SLC45A4	ENSG00000180304	15	64987626	OAZ2	-0.240998	0.0177247	4.18649e-42	7	-0.228068	0.0248207	3.97838e-20	6
	ENSG00000107099	9	340056	DOCK8	ENSG00000256263	12	92834	ENSG00000256263	0.383799	0.0608201	2.7831e-10	3	1.31831	0.108548	6.10543e-34	10
	ENSG00000106785	9	100856525	TRIM14	ENSG00000134668	1	32268837	SPOCD1	-1.13506	0.0904792	4.23646e-36	3	-0.380564	0.0553416	6.12785e-12	5
	ENSG00000148346	9	130913542	LCN2	ENSG00000133063	1	203212362	CHIT1	0.346072	0.0317281	1.06209e-27	6	0.960239	0.0745859	6.28276e-38	8
	ENSG00000148346	9	130913542	LCN2	ENSG00000012223	3	46501930	LTF	0.565061	0.0345827	5.17582e-60	6	1.15107	0.0715538	3.1616e-58	10
	ENSG00000148346	9	130913542	LCN2	ENSG00000164047	3	48265909	CAMP	0.620051	0.0358762	6.31148e-67	6	0.829198	0.0544666	2.45182e-52	9
	ENSG00000148346	9	130913542	LCN2	ENSG00000179869	7	48449073	ABCA13	0.481753	0.0324046	5.41156e-50	5	0.94895	0.0737108	6.30766e-38	6
	ENSG00000148346	9	130913542	LCN2	ENSG00000164821	8	6794602	DEFA4	0.687431	0.0620594	1.62243e-28	6	1.00486	0.0691699	8.12788e-48	7
	ENSG00000148346	9	130913542	LCN2	ENSG00000239839	8	6874607	DEFA3	0.734826	0.0666258	2.7646e-28	6	0.948741	0.0850654	6.91752e-29	6
	ENSG00000148346	9	130913542	LCN2	ENSG00000065618	10	105818402	COL17A1	0.323294	0.0294157	4.24408e-28	6	1.00795	0.0741953	4.90702e-42	7
	ENSG00000148346	9	130913542	LCN2	ENSG00000134827	11	59627160	TCN1	0.527564	0.0440146	4.20158e-33	6	0.673351	0.0691872	2.19556e-22	5
	ENSG00000148346	9	130913542	LCN2	ENSG00000149516	11	59831330	MS4A3	0.372454	0.0327013	4.71297e-30	6	0.616814	0.0592466	2.20991e-25	5
	ENSG00000148346	9	130913542	LCN2	ENSG00000173391	12	10317819	OLR1	0.514705	0.0328974	3.55288e-55	6	1.02822	0.070575	4.41528e-48	9
	ENSG00000148346	9	130913542	LCN2	ENSG00000102837	13	53614513	OLFM4	0.541167	0.0336028	2.35937e-58	6	0.985822	0.0732994	3.11059e-41	7
	ENSG00000148346	9	130913542	LCN2	ENSG00000172232	19	828557	AZU1	0.192165	0.028821	2.60131e-11	6	0.899138	0.0793473	9.14301e-30	5
	ENSG00000148346	9	130913542	LCN2	ENSG00000086548	19	42265499	CEACAM6	0.519493	0.03455	4.26632e-51	6	1.1569	0.0744597	1.94135e-54	8
	ENSG00000148346	9	130913542	LCN2	ENSG00000124469	19	43091800	CEACAM8	0.744798	0.0391933	1.60387e-80	6	1.23126	0.0755086	8.90747e-60	9
	ENSG00000148346	9	130913542	LCN2	ENSG00000101425	20	36927229	BPI	0.528833	0.0339678	1.18852e-54	6	0.963595	0.0781417	6.13933e-35	5
	ENSG00000148341	9	131779948	SH3GLB2	ENSG00000086548	19	42265499	CEACAM6	-0.242017	0.0316405	2.02598e-14	11	-1.15421	0.188735	9.62579e-10	3
	ENSG00000187796	9	139262244	CARD9	ENSG00000126709	1	27995650	IFI6	-0.108476	0.0136611	2.01331e-15	5	-0.140664	0.0225382	4.34348e-10	3
	ENSG00000172661	10	46255528	FAM21C	ENSG00000099290	10	51860458	FAM21A	-0.372285	0.0525576	1.40681e-12	3	-0.605723	0.0355501	4.24919e-65	20
	ENSG00000152804	10	94451674	HHEX	ENSG00000117281	1	145705706	CD160	-0.679795	0.0527716	5.69564e-38	5	-0.671496	0.0708129	2.47848e-21	5
	ENSG00000152804	10	94451674	HHEX	ENSG00000159674	4	1181735	SPON2	-0.468164	0.0349802	7.53073e-41	5	-0.532062	0.0642693	1.24593e-16	5
	ENSG00000152804	10	94451674	HHEX	ENSG00000163453	4	57936745	IGFBP7	-0.315973	0.0344618	4.7832e-20	5	-0.520397	0.0718811	4.49716e-13	3
	ENSG00000152804	10	94451674	HHEX	ENSG00000154556	4	186692202	SORBS2	-0.49106	0.0370818	4.97885e-40	5	-0.831319	0.0811044	1.18357e-24	8
	ENSG00000152804	10	94451674	HHEX	ENSG00000100427	22	50511075	MLC1	-0.247786	0.0341291	3.86387e-13	5	-0.536631	0.0826798	8.55707e-11	3
	ENSG00000177951	11	187606	BET1L	ENSG00000163736	4	74853334	PPBP	0.376764	0.0252374	2.14001e-50	3	0.0847078	0.0127494	3.05174e-11	3
	ENSG00000177963	11	211312	RIC8A	ENSG00000227232	1	22084	WASH7P	1.41388	0.0865139	4.8942e-60	3	0.393447	0.0647319	1.21621e-09	3
	ENSG00000111424	12	48286075	VDR	ENSG00000134152	15	34467586	KATNBL1	-0.391014	0.0675618	7.14422e-09	5	-0.81369	0.0928883	1.95469e-18	6
	ENSG00000123268	12	51186199	ATF1	ENSG00000118260	2	208431308	CREB1	-0.317001	0.0291137	1.30918e-27	3	-0.20452	0.0203994	1.17397e-23	6
	ENSG00000123405	12	54690400	NFE2	ENSG00000134668	1	32268837	SPOCD1	0.28414	0.017697	5.20446e-58	6	0.618165	0.0482396	1.36055e-37	7
	ENSG00000123405	12	54690400	NFE2	ENSG00000162614	1	78381889	NEXN	-0.103321	0.017563	4.03108e-09	6	-0.220198	0.0287975	2.06644e-14	3
	ENSG00000123405	12	54690400	NFE2	ENSG00000187699	2	190906272	C2orf88	-0.114802	0.0176443	7.69318e-11	6	-0.155122	0.0217727	1.04383e-12	3
	ENSG00000123405	12	54690400	NFE2	ENSG00000127831	2	219300916	VIL1	0.191128	0.0254621	6.07923e-14	6	0.327039	0.0314054	2.15273e-25	7
	ENSG00000123405	12	54690400	NFE2	ENSG00000180914	3	8801704	OXTR	0.113218	0.0175245	1.04311e-10	6	0.361824	0.045954	3.44526e-15	5
	ENSG00000123405	12	54690400	NFE2	ENSG00000249992	3	45266864	TMEM158	0.279707	0.0176336	1.15824e-56	6	0.350333	0.0383781	6.94697e-20	5
	ENSG00000123405	12	54690400	NFE2	ENSG00000173210	5	148580575	ABLIM3	0.171364	0.0174948	1.18111e-22	6	0.170083	0.0243189	2.67447e-12	5
	ENSG00000123405	12	54690400	NFE2	ENSG00000111802	6	24658733	TDP2	0.257615	0.0180414	2.95381e-46	6	0.389899	0.0329815	3.01271e-32	3
	ENSG00000123405	12	54690400	NFE2	ENSG00000233968	10	20008368	RP11-354E11.2	0.465227	0.0406671	2.64291e-30	6	0.559116	0.0428765	7.23211e-39	9
	ENSG00000123405	12	54690400	NFE2	ENSG00000165682	12	10152132	CLEC1B	-0.251813	0.0178377	2.98846e-45	6	-0.324217	0.0341831	2.43015e-21	5
	ENSG00000123405	12	54690400	NFE2	ENSG00000176903	14	74179811	PNMA1	0.104849	0.0175644	2.3811e-09	6	0.291292	0.0437149	2.67463e-11	3
	ENSG00000123405	12	54690400	NFE2	ENSG00000175746	15	39544965	ENSG00000175746	-0.158047	0.0179086	1.09261e-18	6	-0.295664	0.0535106	3.28839e-08	3
	ENSG00000123405	12	54690400	NFE2	ENSG00000140932	16	66617764	CMTM2	0.247795	0.0180576	7.44651e-43	6	0.195818	0.0201155	2.14433e-22	3
	ENSG00000139572	12	54757250	GPR84	ENSG00000162614	1	78381889	NEXN	-0.316684	0.0432709	2.50518e-13	5	-0.22986	0.0360696	1.85763e-10	3
	ENSG00000139572	12	54757250	GPR84	ENSG00000172159	9	86005683	FRMD3	0.669822	0.0464097	3.21742e-47	5	0.294814	0.0480155	8.25337e-10	3
	ENSG00000139572	12	54757250	GPR84	ENSG00000233968	10	20008368	RP11-354E11.2	1.0568	0.104262	3.82736e-24	5	0.654337	0.0544702	3.04561e-33	6
	ENSG00000139572	12	54757250	GPR84	ENSG00000176903	14	74179811	PNMA1	0.357053	0.0434104	1.95102e-16	5	0.316558	0.052048	1.1866e-09	3
	ENSG00000139572	12	54757250	GPR84	ENSG00000175746	15	39544965	ENSG00000175746	-0.447902	0.0437219	1.25486e-24	5	-0.484572	0.0591625	2.60077e-16	3
	ENSG00000139572	12	54757250	GPR84	ENSG00000108387	17	56607895	45904	-0.240318	0.0434689	3.22973e-08	5	-0.250498	0.0419992	2.4559e-09	3
	ENSG00000170581	12	56744660	STAT2	ENSG00000121089	4	165864765	NACA3P	0.777629	0.116194	2.19335e-11	3	2.31713	0.365113	2.20508e-10	3
	ENSG00000176422	12	56863532	SPRYD4	ENSG00000121089	4	165864765	NACA3P	-0.554458	0.0371988	3.04659e-50	7	-0.225663	0.0249157	1.34003e-19	9
	ENSG00000258704	14	35420901	RP11-85K15.2	ENSG00000023902	1	150126816	PLEKHO1	-0.146766	0.0243564	1.68329e-09	3	-0.22265	0.029292	2.93712e-14	3
	ENSG00000258704	14	35420901	RP11-85K15.2	ENSG00000119729	2	46789602	RHOQ	-0.251044	0.0287658	2.61104e-18	3	-0.626098	0.0702103	4.7707e-19	5
	ENSG00000258704	14	35420901	RP11-85K15.2	ENSG00000157017	3	10330995	GHRL	-0.481224	0.0411415	1.32362e-31	3	-0.978088	0.0895391	8.8915e-28	5
	ENSG00000258704	14	35420901	RP11-85K15.2	ENSG00000109790	4	39087568	KLHL5	-0.230519	0.0226889	2.99101e-24	3	-0.393082	0.0639189	7.76297e-10	3
	ENSG00000258704	14	35420901	RP11-85K15.2	ENSG00000161011	5	179249233	SQSTM1	-0.206315	0.0246634	6.00084e-17	3	-0.279137	0.041605	1.95672e-11	3
	ENSG00000258704	14	35420901	RP11-85K15.2	ENSG00000104320	8	90980510	NBN	-0.208792	0.024618	2.22795e-17	3	-0.391604	0.0567257	5.07489e-12	3
	ENSG00000258704	14	35420901	RP11-85K15.2	ENSG00000255398	12	123200371	HCAR3	-0.16748	0.0274068	9.90613e-10	3	-0.439705	0.0627552	2.44048e-12	3
	ENSG00000258704	14	35420901	RP11-85K15.2	ENSG00000104856	19	45523070	RELB	-0.221262	0.0248718	5.78457e-19	3	-0.541248	0.0593986	8.07706e-20	5
	ENSG00000092020	14	35573198	PPP2R3C	ENSG00000116514	1	33416166	RNF19B	-0.0661499	0.011828	2.2365e-08	6	-0.0946592	0.0133499	1.33495e-12	3
	ENSG00000092020	14	35573198	PPP2R3C	ENSG00000023902	1	150126816	PLEKHO1	-0.0836317	0.0129735	1.14571e-10	6	-0.0638667	0.00810594	3.30011e-15	9
	ENSG00000092020	14	35573198	PPP2R3C	ENSG00000119729	2	46789602	RHOQ	-0.0998413	0.0137656	4.07844e-13	6	-0.183911	0.0174791	6.85495e-26	12
	ENSG00000092020	14	35573198	PPP2R3C	ENSG00000125538	2	113590904	IL1B	-0.0861746	0.0118617	3.73186e-13	6	-0.113027	0.0159001	1.17237e-12	8
	ENSG00000092020	14	35573198	PPP2R3C	ENSG00000135912	2	219597853	TTLL4	-0.0935604	0.0118444	2.80869e-15	6	-0.14387	0.0187355	1.60291e-14	5
	ENSG00000092020	14	35573198	PPP2R3C	ENSG00000157017	3	10330995	GHRL	-0.208484	0.0172452	1.20144e-33	6	-0.31144	0.0203681	8.83485e-53	16
	ENSG00000092020	14	35573198	PPP2R3C	ENSG00000163932	3	53208379	PRKCD	-0.070263	0.0118416	2.96419e-09	6	-0.0568544	0.00900568	2.73385e-10	3
	ENSG00000092020	14	35573198	PPP2R3C	ENSG00000161011	5	179249233	SQSTM1	-0.1093	0.0119398	5.47213e-20	6	-0.106539	0.00991212	6.03099e-27	13
	ENSG00000092020	14	35573198	PPP2R3C	ENSG00000104320	8	90980510	NBN	-0.104014	0.0118998	2.31411e-18	6	-0.127768	0.0133761	1.27255e-21	9
	ENSG00000092020	14	35573198	PPP2R3C	ENSG00000077150	10	104158074	NFKB2	-0.0814023	0.0119013	7.93099e-12	6	-0.18999	0.0140692	1.4814e-41	16
	ENSG00000092020	14	35573198	PPP2R3C	ENSG00000255398	12	123200371	HCAR3	-0.0997178	0.0140862	1.45109e-12	6	-0.138824	0.0155447	4.23662e-19	9
	ENSG00000092020	14	35573198	PPP2R3C	ENSG00000157350	16	70443239	ST3GAL2	-0.0761058	0.0118557	1.36873e-10	6	-0.100474	0.0122779	2.76069e-16	8
	ENSG00000092020	14	35573198	PPP2R3C	ENSG00000104856	19	45523070	RELB	-0.114455	0.0119019	6.80671e-22	6	-0.183428	0.0142627	7.49524e-38	15
	ENSG00000100906	14	35872336	NFKBIA	ENSG00000116514	1	33416166	RNF19B	-0.152314	0.0243172	3.76064e-10	5	-0.185306	0.028753	1.158e-10	5
	ENSG00000100906	14	35872336	NFKBIA	ENSG00000119729	2	46789602	RHOQ	-0.206213	0.0282098	2.67198e-13	5	-0.656219	0.050878	4.62566e-38	14
	ENSG00000100906	14	35872336	NFKBIA	ENSG00000125538	2	113590904	IL1B	-0.141904	0.0243442	5.57393e-09	5	-0.434599	0.0452926	8.36305e-22	7
	ENSG00000100906	14	35872336	NFKBIA	ENSG00000135912	2	219597853	TTLL4	-0.180685	0.0245568	1.86925e-13	5	-0.488524	0.0534661	6.41651e-20	5
	ENSG00000100906	14	35872336	NFKBIA	ENSG00000157017	3	10330995	GHRL	-0.440582	0.0355282	2.58343e-35	5	-0.849262	0.0585785	1.25006e-47	19
	ENSG00000100906	14	35872336	NFKBIA	ENSG00000161011	5	179249233	SQSTM1	-0.202555	0.0246307	1.97352e-16	5	-0.343189	0.0289007	1.60111e-32	14
	ENSG00000100906	14	35872336	NFKBIA	ENSG00000077150	10	104158074	NFKB2	-0.186257	0.0244291	2.45177e-14	5	-0.348073	0.0380624	5.97458e-20	19
	ENSG00000100906	14	35872336	NFKBIA	ENSG00000250510	12	6933648	GPR162	-0.137919	0.0242111	1.22278e-08	5	-0.44128	0.0652662	1.36822e-11	5
	ENSG00000100906	14	35872336	NFKBIA	ENSG00000182782	12	123186865	HCAR2	-0.213595	0.0300843	1.24865e-12	5	-0.286968	0.0480775	2.38905e-09	3
	ENSG00000100906	14	35872336	NFKBIA	ENSG00000255398	12	123200371	HCAR3	-0.251272	0.0307554	3.08351e-16	5	-0.43744	0.0449948	2.42935e-22	10
	ENSG00000100906	14	35872336	NFKBIA	ENSG00000131323	14	103310825	TRAF3	-0.178117	0.0259186	6.32459e-12	5	-0.234292	0.0346136	1.29865e-11	5
	ENSG00000100906	14	35872336	NFKBIA	ENSG00000103005	16	58044486	USB1	-0.186533	0.0281782	3.59802e-11	5	-0.286178	0.0362422	2.87343e-15	5
	ENSG00000100906	14	35872336	NFKBIA	ENSG00000157350	16	70443239	ST3GAL2	-0.133434	0.0244253	4.68335e-08	5	-0.344208	0.0345939	2.52301e-23	9
	ENSG00000100906	14	35872336	NFKBIA	ENSG00000104856	19	45523070	RELB	-0.208495	0.0252699	1.5745e-16	5	-0.351541	0.0378919	1.73561e-20	19
	ENSG00000167930	16	302243	ITFG3	ENSG00000261812	16	90161162	TUBB8P7	-0.643762	0.0789529	3.52813e-16	5	-0.545128	0.0730452	8.46411e-14	9
	ENSG00000102882	16	30130126	MAPK3	ENSG00000185864	16	21869019	NPIPB4	-0.251363	0.042995	5.02556e-09	7	-0.22325	0.0349747	1.73437e-10	5
	ENSG00000183604	16	30290462	RP11-347C12.2	ENSG00000185864	16	21869019	NPIPB4	-0.513006	0.0560366	5.44315e-20	3	-0.250313	0.0259379	4.89168e-22	6
	ENSG00000183604	16	30290462	RP11-347C12.2	ENSG00000243716	16	22519142	NPIPB5	-0.525641	0.0376466	2.64013e-44	3	-0.295152	0.0216381	2.30349e-42	7
	ENSG00000140853	16	57070420	NLRC5	ENSG00000111801	6	26447171	BTN3A3	0.476999	0.0471722	4.89417e-24	3	0.549408	0.0486563	1.44363e-29	10
	ENSG00000140853	16	57070420	NLRC5	ENSG00000204642	6	29698428	HLA-F	0.287862	0.0474504	1.30656e-09	3	0.788018	0.0684443	1.13107e-30	7
	ENSG00000197912	16	89590750	SPG7	ENSG00000241860	1	157668	RP11-34P13.13	-1.46524	0.207485	1.64233e-12	3	-1.41429	0.229896	7.65835e-10	5
	ENSG00000197912	16	89590750	SPG7	ENSG00000230724	11	133116	LINC01001	-1.48848	0.210344	1.47911e-12	3	-0.647862	0.112438	8.31601e-09	9
	ENSG00000185324	16	89754958	CDK10	ENSG00000239906	1	140064	RP11-34P13.14	-0.256192	0.0455448	1.8546e-08	9	-0.25057	0.0223646	3.90315e-29	21
	ENSG00000185324	16	89754958	CDK10	ENSG00000241860	1	157668	RP11-34P13.13	-0.312103	0.0456505	8.09818e-12	9	-0.195027	0.0311624	3.8898e-10	10
	ENSG00000185324	16	89754958	CDK10	ENSG00000230724	11	133116	LINC01001	-0.300571	0.0457052	4.82302e-11	9	-0.239702	0.0200093	4.54939e-33	17
	ENSG00000158792	16	89765432	SPATA2L	ENSG00000230724	11	133116	LINC01001	0.379862	0.0613422	5.92174e-10	6	0.219697	0.0375713	4.99145e-09	15
	ENSG00000158792	16	89765432	SPATA2L	ENSG00000166816	16	75148213	LDHD	0.171619	0.0254696	1.60387e-11	6	0.414531	0.0658269	3.02914e-10	12
	ENSG00000075399	16	89780468	VPS9D1	ENSG00000238009	1	111430	RP11-34P13.7	0.374817	0.0672915	2.54659e-08	5	0.557847	0.0907118	7.7651e-10	11
	ENSG00000075399	16	89780468	VPS9D1	ENSG00000239906	1	140064	RP11-34P13.14	0.576398	0.0683458	3.35301e-17	5	0.398173	0.0664974	2.12704e-09	10
	ENSG00000075399	16	89780468	VPS9D1	ENSG00000241860	1	157668	RP11-34P13.13	0.574423	0.0694674	1.35124e-16	5	0.849746	0.111445	2.44389e-14	8
	ENSG00000075399	16	89780468	VPS9D1	ENSG00000230724	11	133116	LINC01001	0.57283	0.0670373	1.28586e-17	5	0.41359	0.0631583	5.81339e-11	11
	ENSG00000141002	16	89958896	TCF25	ENSG00000239906	1	140064	RP11-34P13.14	0.747188	0.0894663	6.73389e-17	6	1.4328	0.194985	2.0076e-13	3
	ENSG00000141002	16	89958896	TCF25	ENSG00000241860	1	157668	RP11-34P13.13	0.691953	0.0887012	6.14476e-15	6	1.55319	0.250926	6.02357e-10	3
	ENSG00000141002	16	89958896	TCF25	ENSG00000166816	16	75148213	LDHD	-0.206165	0.0360585	1.08097e-08	6	-1.89766	0.299752	2.43922e-10	3
	ENSG00000260528	16	90206275	FAM157C	ENSG00000239906	1	140064	RP11-34P13.14	-0.415112	0.0677398	8.89738e-10	5	-0.359442	0.0326961	4.11033e-28	24
	ENSG00000167720	17	2217615	SRR	ENSG00000172508	11	67187758	CARNS1	-0.166108	0.0170364	1.84164e-22	3	-0.0738792	0.013305	2.81247e-08	5
	ENSG00000239697	17	7458566	TNFSF12	ENSG00000253626	10	81274272	EIF5AL1	0.291878	0.0385993	3.97679e-14	6	0.341096	0.0464756	2.14799e-13	14
	ENSG00000233223	17	7486336	AC113189.5	ENSG00000253626	10	81274272	EIF5AL1	-0.196303	0.0262818	8.07096e-14	7	-0.534741	0.060218	6.68111e-19	11
	ENSG00000141504	17	7530373	SAT2	ENSG00000253626	10	81274272	EIF5AL1	-0.588762	0.0703228	5.65186e-17	5	-1.34698	0.166206	5.30541e-16	6
	ENSG00000154760	17	33768985	SLFN13	ENSG00000144677	3	37964705	CTDSPL	-0.940841	0.121436	9.36111e-15	3	-0.283575	0.0511835	3.01861e-08	3
	ENSG00000154760	17	33768985	SLFN13	ENSG00000095303	9	125145403	PTGS1	-0.772995	0.106779	4.51243e-13	3	-0.574087	0.0847896	1.28142e-11	3
	ENSG00000154760	17	33768985	SLFN13	ENSG00000110799	12	6145988	VWF	-0.593446	0.096339	7.27576e-10	3	-1.32264	0.220969	2.15516e-09	3
	ENSG00000267074	17	33831999	RP11-1094M14.5	ENSG00000187017	1	6503139	ESPN	-0.393426	0.0476644	1.53074e-16	3	-0.722402	0.131913	4.3419e-08	3
	ENSG00000267074	17	33831999	RP11-1094M14.5	ENSG00000158828	1	20968976	PINK1	-0.504931	0.0461698	7.7211e-28	3	-0.32788	0.0394663	9.74597e-17	5
	ENSG00000267074	17	33831999	RP11-1094M14.5	ENSG00000158195	1	27773699	WASF2	-0.343437	0.0379401	1.40267e-19	3	-0.356085	0.0590833	1.67213e-09	3
	ENSG00000267074	17	33831999	RP11-1094M14.5	ENSG00000163374	1	155644014	YY1AP1	-0.537455	0.0475739	1.35371e-29	3	-0.515938	0.0584068	1.01431e-18	5
	ENSG00000267074	17	33831999	RP11-1094M14.5	ENSG00000187800	1	156874858	PEAR1	-0.479959	0.0727487	4.18154e-11	3	-0.588674	0.0648135	1.06032e-19	5
	ENSG00000267074	17	33831999	RP11-1094M14.5	ENSG00000150681	1	192141266	RGS18	0.531122	0.0603905	1.433e-18	3	0.489004	0.07408	4.08315e-11	6
	ENSG00000267074	17	33831999	RP11-1094M14.5	ENSG00000133069	1	205219887	TMCC2	-0.207182	0.0343919	1.70011e-09	3	-0.298233	0.0537413	2.8662e-08	3
	ENSG00000267074	17	33831999	RP11-1094M14.5	ENSG00000143774	1	228332174	GUK1	-0.577715	0.0698633	1.34835e-16	3	-0.268877	0.0408317	4.54846e-11	5
	ENSG00000267074	17	33831999	RP11-1094M14.5	ENSG00000168159	1	228679114	RNF187	-0.429774	0.0478272	2.56461e-19	3	-0.404883	0.0540104	6.55969e-14	5
	ENSG00000267074	17	33831999	RP11-1094M14.5	ENSG00000136732	2	127433877	GYPC	-0.410019	0.0488575	4.77321e-17	3	-0.34494	0.0490182	1.96463e-12	5
	ENSG00000267074	17	33831999	RP11-1094M14.5	ENSG00000187699	2	190906272	C2orf88	0.341722	0.037736	1.35833e-19	3	0.441123	0.0605945	3.3403e-13	6
	ENSG00000267074	17	33831999	RP11-1094M14.5	ENSG00000232125	2	207549732	DYTN	0.212207	0.0387644	4.39323e-08	3	1.08172	0.132251	2.85608e-16	5
	ENSG00000267074	17	33831999	RP11-1094M14.5	ENSG00000115649	2	220039723	CNPPD1	-0.554041	0.0636511	3.19399e-18	3	-0.319849	0.0466245	6.88105e-12	5
	ENSG00000267074	17	33831999	RP11-1094M14.5	ENSG00000144567	2	220045574	FAM134A	-0.569845	0.0561569	3.40417e-24	3	-0.373073	0.0527294	1.492e-12	5
	ENSG00000267074	17	33831999	RP11-1094M14.5	ENSG00000144677	3	37964705	CTDSPL	-0.604417	0.095039	2.02191e-10	3	-0.402866	0.0536435	5.90955e-14	5
	ENSG00000267074	17	33831999	RP11-1094M14.5	ENSG00000114209	3	167426906	PDCD10	0.249482	0.0421203	3.1594e-09	3	0.531441	0.068677	1.00773e-14	5
	ENSG00000267074	17	33831999	RP11-1094M14.5	ENSG00000146007	5	140082256	ZMAT2	0.327363	0.0384803	1.7806e-17	3	0.355109	0.0575437	6.78083e-10	3
	ENSG00000267074	17	33831999	RP11-1094M14.5	ENSG00000145901	5	150441322	TNIP1	-0.32566	0.0422396	1.25974e-14	3	-0.419196	0.0553453	3.6139e-14	5
	ENSG00000267074	17	33831999	RP11-1094M14.5	ENSG00000158406	6	26283522	HIST1H4H	0.41587	0.0531425	5.0542e-15	3	1.01714	0.146962	4.48226e-12	5
	ENSG00000267074	17	33831999	RP11-1094M14.5	ENSG00000204463	6	31613643	BAG6	-0.758911	0.0781472	2.69869e-22	3	-0.584665	0.064574	1.37593e-19	5
	ENSG00000267074	17	33831999	RP11-1094M14.5	ENSG00000204420	6	31690431	C6orf25	-0.510114	0.0871903	4.89849e-09	3	-0.334711	0.0447697	7.64458e-14	5
	ENSG00000267074	17	33831999	RP11-1094M14.5	ENSG00000112306	6	133137141	RPS12	-0.555592	0.0840677	3.87281e-11	3	-0.380821	0.0473118	8.33601e-16	5
	ENSG00000267074	17	33831999	RP11-1094M14.5	ENSG00000146535	7	2825852	GNA12	-0.484865	0.0468655	4.36843e-25	3	-0.488822	0.0872994	2.15124e-08	3
	ENSG00000267074	17	33831999	RP11-1094M14.5	ENSG00000180354	7	30188402	C7orf41	-0.638645	0.0948136	1.63038e-11	3	-0.243899	0.0443252	3.74469e-08	5
	ENSG00000267074	17	33831999	RP11-1094M14.5	ENSG00000240583	7	30929070	AQP1	-0.265722	0.0372509	9.79872e-13	3	-0.580557	0.0775029	6.84695e-14	5
	ENSG00000267074	17	33831999	RP11-1094M14.5	ENSG00000197993	7	142648984	KEL	-0.440607	0.0567296	8.0504e-15	3	-0.424475	0.0612851	4.32199e-12	5
	ENSG00000267074	17	33831999	RP11-1094M14.5	ENSG00000158856	8	21923272	DMTN	-1.14997	0.101863	1.48174e-29	3	-0.503947	0.0518121	2.32599e-22	5
	ENSG00000267074	17	33831999	RP11-1094M14.5	ENSG00000078668	8	42256278	VDAC3	0.188276	0.0326179	7.82539e-09	3	0.4122	0.0622495	3.55003e-11	5
	ENSG00000267074	17	33831999	RP11-1094M14.5	ENSG00000008513	8	134525637	ST3GAL1	-0.390858	0.0396225	5.92915e-23	3	-0.578342	0.0747678	1.03256e-14	5
	ENSG00000267074	17	33831999	RP11-1094M14.5	ENSG00000123908	8	141593491	AGO2	-0.304259	0.0447596	1.06361e-11	3	-0.358747	0.0637414	1.82132e-08	3
	ENSG00000267074	17	33831999	RP11-1094M14.5	ENSG00000179526	8	145158281	SHARPIN	-0.432369	0.0459498	4.98106e-21	3	-0.355383	0.0458753	9.42996e-15	5
	ENSG00000267074	17	33831999	RP11-1094M14.5	ENSG00000136929	9	100698105	HEMGN	0.395389	0.0460804	9.45227e-18	3	0.405612	0.0711599	1.19799e-08	3
	ENSG00000267074	17	33831999	RP11-1094M14.5	ENSG00000095303	9	125145403	PTGS1	-0.531801	0.0820987	9.32034e-11	3	-0.467586	0.0657554	1.15212e-12	6
	ENSG00000267074	17	33831999	RP11-1094M14.5	ENSG00000136840	9	130674741	ST6GALNAC4	-0.357154	0.0449487	1.92908e-15	3	-0.367384	0.0531263	4.66905e-12	5
	ENSG00000267074	17	33831999	RP11-1094M14.5	ENSG00000148337	9	130947502	CIZ1	-0.383037	0.0512027	7.38691e-14	3	-0.434375	0.0686324	2.46758e-10	3
	ENSG00000267074	17	33831999	RP11-1094M14.5	ENSG00000186350	9	137270687	RXRA	-0.245584	0.0346364	1.33788e-12	3	-0.393582	0.0514286	1.96378e-14	5
	ENSG00000267074	17	33831999	RP11-1094M14.5	ENSG00000180628	10	93011998	PCGF5	-0.24281	0.039886	1.14618e-09	3	-0.369466	0.0573471	1.17424e-10	5
	ENSG00000267074	17	33831999	RP11-1094M14.5	ENSG00000166169	10	103343333	POLL	-0.60825	0.0588751	5.09181e-25	3	-0.435462	0.0536277	4.65819e-16	5
	ENSG00000267074	17	33831999	RP11-1094M14.5	ENSG00000177666	11	822237	PNPLA2	-0.290279	0.0356417	3.81265e-16	3	-0.322781	0.0574238	1.89815e-08	3
	ENSG00000267074	17	33831999	RP11-1094M14.5	ENSG00000167992	11	61044329	VWCE	-0.663195	0.0662014	1.27264e-23	3	-0.666867	0.0860963	9.51396e-15	5
	ENSG00000267074	17	33831999	RP11-1094M14.5	ENSG00000149260	11	76807590	CAPN5	-0.277726	0.0357759	8.29957e-15	3	-0.436629	0.0791521	3.46139e-08	3
	ENSG00000267074	17	33831999	RP11-1094M14.5	ENSG00000256269	11	118959917	HMBS	-0.321745	0.0407562	2.91749e-15	3	-0.339221	0.060296	1.84518e-08	3
	ENSG00000267074	17	33831999	RP11-1094M14.5	ENSG00000196914	11	120284216	ARHGEF12	-0.278939	0.0456336	9.80395e-10	3	-0.360865	0.0516907	2.92572e-12	5
	ENSG00000267074	17	33831999	RP11-1094M14.5	ENSG00000011105	12	3291125	TSPAN9	-0.588838	0.0871043	1.3785e-11	3	-0.39169	0.0611267	1.47602e-10	6
	ENSG00000267074	17	33831999	RP11-1094M14.5	ENSG00000110799	12	6145988	VWF	-0.506119	0.0736433	6.30532e-12	3	-0.817281	0.121457	1.70856e-11	5
	ENSG00000267074	17	33831999	RP11-1094M14.5	ENSG00000111644	12	6751933	ACRBP	0.184508	0.0307732	2.0257e-09	3	0.317018	0.0534598	3.02872e-09	5
	ENSG00000267074	17	33831999	RP11-1094M14.5	ENSG00000123349	12	53691154	PFDN5	-0.250141	0.0431469	6.73391e-09	3	-0.27737	0.0413874	2.05858e-11	5
	ENSG00000267074	17	33831999	RP11-1094M14.5	ENSG00000022840	12	120993340	RNF10	-0.954117	0.0820513	2.95949e-31	3	-0.387503	0.0459589	3.41194e-17	5
	ENSG00000267074	17	33831999	RP11-1094M14.5	ENSG00000102804	13	45079469	TSC22D1	0.350254	0.04081	9.27883e-18	3	0.6504	0.0933284	3.19348e-12	6
	ENSG00000267074	17	33831999	RP11-1094M14.5	ENSG00000100614	14	60739137	PPM1A	-0.332255	0.0402046	1.40726e-16	3	-0.395379	0.0492137	9.44086e-16	5
	ENSG00000267074	17	33831999	RP11-1094M14.5	ENSG00000070182	14	65279801	SPTB	-0.227615	0.036685	5.48452e-10	3	-0.48214	0.0523862	3.46291e-20	5
	ENSG00000267074	17	33831999	RP11-1094M14.5	ENSG00000156381	14	102974657	ANKRD9	-0.379335	0.0564427	1.80845e-11	3	-0.472803	0.0609821	8.96511e-15	5
	ENSG00000267074	17	33831999	RP11-1094M14.5	ENSG00000175746	15	39544965	ENSG00000175746	0.44276	0.0540669	2.63162e-16	3	1.09273	0.149051	2.28056e-13	6
	ENSG00000267074	17	33831999	RP11-1094M14.5	ENSG00000140264	15	44082036	SERF2	0.200761	0.0309905	9.28507e-11	3	0.206248	0.0320711	1.26791e-10	5
	ENSG00000267074	17	33831999	RP11-1094M14.5	ENSG00000103769	15	66101360	RAB11A	0.20661	0.0325008	2.05657e-10	3	0.401975	0.0620581	9.33217e-11	5
	ENSG00000267074	17	33831999	RP11-1094M14.5	ENSG00000140564	15	91419255	FURIN	-0.422495	0.0440966	9.59988e-22	3	-0.356738	0.0598474	2.51021e-09	5
	ENSG00000267074	17	33831999	RP11-1094M14.5	ENSG00000196547	15	91455631	MAN2A2	-0.202281	0.0341552	3.17239e-09	3	-0.464459	0.0744276	4.36416e-10	3
	ENSG00000267074	17	33831999	RP11-1094M14.5	ENSG00000140479	15	101953111	PCSK6	-0.262451	0.0440832	2.6242e-09	3	-0.420057	0.0577159	3.38776e-13	6
	ENSG00000267074	17	33831999	RP11-1094M14.5	ENSG00000103148	16	161566	NPRL3	-0.638865	0.0647679	5.96803e-23	3	-0.564087	0.0703838	1.10629e-15	5
	ENSG00000267074	17	33831999	RP11-1094M14.5	ENSG00000007541	16	625565	PIGQ	-0.32426	0.0373894	4.22647e-18	3	-0.491169	0.083576	4.17966e-09	3
	ENSG00000267074	17	33831999	RP11-1094M14.5	ENSG00000260592	16	19493729	CTA-363E6.6	-0.670274	0.0874371	1.7775e-14	3	-0.4024	0.0556693	4.88698e-13	5
	ENSG00000267074	17	33831999	RP11-1094M14.5	ENSG00000167705	17	1551407	RILP	-0.551683	0.0579251	1.6651e-21	3	-0.5125	0.056025	5.81574e-20	5
	ENSG00000267074	17	33831999	RP11-1094M14.5	ENSG00000181856	17	7188281	SLC2A4	-0.224847	0.032879	7.99599e-12	3	-0.665548	0.106466	4.07173e-10	5
	ENSG00000267074	17	33831999	RP11-1094M14.5	ENSG00000170315	17	16285085	UBB	0.241827	0.034914	4.31819e-12	3	0.376081	0.0642139	4.72154e-09	5
	ENSG00000267074	17	33831999	RP11-1094M14.5	ENSG00000205309	17	17228813	NT5M	-0.458941	0.063791	6.27149e-13	3	-0.54468	0.0838327	8.18124e-11	3
	ENSG00000267074	17	33831999	RP11-1094M14.5	ENSG00000198336	17	45289428	MYL4	-0.190388	0.0328195	6.5901e-09	3	-0.386859	0.0562021	5.84568e-12	5
	ENSG00000267074	17	33831999	RP11-1094M14.5	ENSG00000259207	17	45376435	ITGB3	-0.577676	0.0932737	5.89026e-10	3	-0.551515	0.0685919	8.94492e-16	6
	ENSG00000267074	17	33831999	RP11-1094M14.5	ENSG00000173868	17	47304426	PHOSPHO1	-0.336293	0.0397281	2.56438e-17	3	-0.41607	0.0743082	2.15281e-08	3
	ENSG00000267074	17	33831999	RP11-1094M14.5	ENSG00000011028	17	60737860	MRC2	-0.270589	0.0351789	1.4508e-14	3	-0.367335	0.0538081	8.68501e-12	5
	ENSG00000267074	17	33831999	RP11-1094M14.5	ENSG00000204323	17	73633499	SMIM5	0.244292	0.0367166	2.86301e-11	3	0.423135	0.0725657	5.50744e-09	3
	ENSG00000267074	17	33831999	RP11-1094M14.5	ENSG00000041353	18	52473919	RAB27B	0.267075	0.0369552	4.93821e-13	3	0.517222	0.0635601	4.03463e-16	5
	ENSG00000267074	17	33831999	RP11-1094M14.5	ENSG00000167671	19	4451407	UBXN6	-0.845382	0.0821346	7.60575e-25	3	-0.468433	0.0496661	4.03711e-21	5
	ENSG00000267074	17	33831999	RP11-1094M14.5	ENSG00000099785	19	8491027	45718	-0.528983	0.0712672	1.14906e-13	3	-0.306983	0.0480578	1.68309e-10	5
	ENSG00000267074	17	33831999	RP11-1094M14.5	ENSG00000142453	19	11007821	CARM1	-0.409049	0.0407244	9.73101e-24	3	-0.382224	0.0671471	1.25316e-08	3
	ENSG00000267074	17	33831999	RP11-1094M14.5	ENSG00000130159	19	11628360	ECSIT	-0.364988	0.0470864	9.08454e-15	3	-0.382631	0.0521498	2.18179e-13	5
	ENSG00000267074	17	33831999	RP11-1094M14.5	ENSG00000104903	19	13211911	LYL1	-0.420354	0.0555297	3.73537e-14	3	-0.349413	0.0514347	1.09567e-11	5
	ENSG00000267074	17	33831999	RP11-1094M14.5	ENSG00000105701	19	18648715	FKBP8	-1.06143	0.0843306	2.50419e-36	3	-0.8373	0.0832067	8.05983e-24	5
	ENSG00000267074	17	33831999	RP11-1094M14.5	ENSG00000221983	19	18685450	UBA52	-0.2269	0.0369626	8.32376e-10	3	-0.504631	0.0593526	1.85941e-17	5
	ENSG00000267074	17	33831999	RP11-1094M14.5	ENSG00000105221	19	40763833	AKT2	-0.203633	0.0319588	1.86882e-10	3	-0.507494	0.0859609	3.55268e-09	3
	ENSG00000267074	17	33831999	RP11-1094M14.5	ENSG00000101335	20	35174057	MYL9	-0.674553	0.0969472	3.4528e-12	3	-0.620625	0.0735705	3.28983e-17	5
	ENSG00000267074	17	33831999	RP11-1094M14.5	ENSG00000087460	20	57450510	GNAS	-0.442622	0.0625645	1.49838e-12	3	-0.51656	0.0819771	2.95212e-10	5
	ENSG00000267074	17	33831999	RP11-1094M14.5	ENSG00000183597	22	20028993	TANGO2	-0.504671	0.0570034	8.49334e-19	3	-0.291475	0.0432909	1.66267e-11	5
	ENSG00000267074	17	33831999	RP11-1094M14.5	ENSG00000138867	22	24944154	GUCD1	-0.46462	0.0456353	2.40664e-24	3	-0.410437	0.071516	9.51812e-09	3
	ENSG00000267074	17	33831999	RP11-1094M14.5	ENSG00000186998	22	29628713	EMID1	-0.21999	0.0361174	1.12235e-09	3	-0.587116	0.100607	5.35443e-09	3
	ENSG00000267074	17	33831999	RP11-1094M14.5	ENSG00000100243	22	43029710	CYB5R3	-0.308585	0.0478401	1.11598e-10	3	-0.391641	0.0612956	1.66561e-10	5
	ENSG00000006125	17	33979250	AP2B1	ENSG00000158828	1	20968976	PINK1	-1.02882	0.0910449	1.30932e-29	3	-0.536635	0.0582351	3.11355e-20	5
	ENSG00000006125	17	33979250	AP2B1	ENSG00000158195	1	27773699	WASF2	-0.702077	0.0758668	2.16092e-20	3	-0.416936	0.0761587	4.38579e-08	3
	ENSG00000006125	17	33979250	AP2B1	ENSG00000163374	1	155644014	YY1AP1	-1.14955	0.0944834	4.6777e-34	3	-0.931962	0.0951889	1.23479e-22	6
	ENSG00000006125	17	33979250	AP2B1	ENSG00000168159	1	228679114	RNF187	-0.892906	0.0951292	6.21776e-21	3	-0.707205	0.077808	9.98633e-20	5
	ENSG00000006125	17	33979250	AP2B1	ENSG00000164068	3	49742947	RNF123	-1.01755	0.0865173	6.17847e-32	3	-0.743952	0.0808098	3.37852e-20	5
	ENSG00000006125	17	33979250	AP2B1	ENSG00000082781	3	124543734	ITGB5	-0.579555	0.10616	4.78188e-08	3	-0.374179	0.0645581	6.79155e-09	3
	ENSG00000006125	17	33979250	AP2B1	ENSG00000169313	3	151078884	P2RY12	0.394173	0.0721375	4.65034e-08	3	0.628748	0.114907	4.45453e-08	3
	ENSG00000006125	17	33979250	AP2B1	ENSG00000114209	3	167426906	PDCD10	0.483879	0.0838035	7.74228e-09	3	0.667734	0.0968687	5.45545e-12	5
	ENSG00000006125	17	33979250	AP2B1	ENSG00000153071	5	39417091	DAB2	0.407959	0.0742943	3.99397e-08	3	0.65134	0.112661	7.40736e-09	3
	ENSG00000006125	17	33979250	AP2B1	ENSG00000204463	6	31613643	BAG6	-1.51776	0.152076	1.85864e-23	3	-0.953863	0.0875905	1.28601e-27	6
	ENSG00000006125	17	33979250	AP2B1	ENSG00000112306	6	133137141	RPS12	-1.10547	0.167107	3.70613e-11	3	-0.807534	0.0797388	4.18309e-24	5
	ENSG00000006125	17	33979250	AP2B1	ENSG00000240583	7	30929070	AQP1	-0.578957	0.0745851	8.33626e-15	3	-1.01616	0.122646	1.17821e-16	3
	ENSG00000006125	17	33979250	AP2B1	ENSG00000055118	7	150658726	KCNH2	-0.75787	0.0911776	9.40857e-17	3	-1.01096	0.148961	1.14707e-11	3
	ENSG00000006125	17	33979250	AP2B1	ENSG00000158856	8	21923272	DMTN	-2.40587	0.191704	3.98064e-36	3	-0.843825	0.0771853	8.06315e-28	6
	ENSG00000006125	17	33979250	AP2B1	ENSG00000179526	8	145158281	SHARPIN	-0.937126	0.0906913	4.99001e-25	3	-0.632624	0.0748175	2.77746e-17	5
	ENSG00000006125	17	33979250	AP2B1	ENSG00000095303	9	125145403	PTGS1	-0.957812	0.148939	1.26855e-10	3	-0.829766	0.083152	1.88539e-23	5
	ENSG00000006125	17	33979250	AP2B1	ENSG00000151023	10	25287996	ENKUR	0.378811	0.0672234	1.74949e-08	3	0.854157	0.15254	2.14878e-08	3
	ENSG00000006125	17	33979250	AP2B1	ENSG00000166169	10	103343333	POLL	-1.25511	0.113434	1.86127e-28	3	-0.817403	0.0860999	2.23076e-21	6
	ENSG00000006125	17	33979250	AP2B1	ENSG00000167992	11	61044329	VWCE	-1.40999	0.121851	5.75358e-31	3	-1.20118	0.127032	3.20939e-21	5
	ENSG00000006125	17	33979250	AP2B1	ENSG00000256269	11	118959917	HMBS	-0.687869	0.0800663	8.60374e-18	3	-0.439521	0.0728403	1.5992e-09	3
	ENSG00000006125	17	33979250	AP2B1	ENSG00000165682	12	10152132	CLEC1B	0.757553	0.0952622	1.83087e-15	3	0.811709	0.117401	4.71307e-12	3
	ENSG00000006125	17	33979250	AP2B1	ENSG00000022840	12	120993340	RNF10	-1.98429	0.155136	1.8488e-37	3	-0.643625	0.0690093	1.09279e-20	5
	ENSG00000006125	17	33979250	AP2B1	ENSG00000102804	13	45079469	TSC22D1	0.626417	0.080384	6.55341e-15	3	0.685566	0.125285	4.44861e-08	3
	ENSG00000006125	17	33979250	AP2B1	ENSG00000100614	14	60739137	PPM1A	-0.654384	0.0809133	6.09158e-16	3	-0.806722	0.082599	1.56418e-22	5
	ENSG00000006125	17	33979250	AP2B1	ENSG00000070182	14	65279801	SPTB	-0.448223	0.0761541	3.96293e-09	3	-0.71499	0.074075	4.80916e-22	5
	ENSG00000006125	17	33979250	AP2B1	ENSG00000103148	16	161566	NPRL3	-1.31034	0.121052	2.63284e-27	3	-0.977829	0.102137	1.03166e-21	5
	ENSG00000006125	17	33979250	AP2B1	ENSG00000167705	17	1551407	RILP	-1.12326	0.108095	2.71448e-25	3	-0.92158	0.0877292	8.20692e-26	5
	ENSG00000006125	17	33979250	AP2B1	ENSG00000181856	17	7188281	SLC2A4	-0.377978	0.0679345	2.63868e-08	3	-1.06532	0.140356	3.19572e-14	5
	ENSG00000006125	17	33979250	AP2B1	ENSG00000108309	17	42390910	RUNDC3A	-0.548459	0.0786407	3.0754e-12	3	-0.790102	0.109911	6.54605e-13	3
	ENSG00000006125	17	33979250	AP2B1	ENSG00000013306	17	42399615	SLC25A39	-0.967159	0.0867286	7.03598e-29	3	-0.382433	0.0654765	5.19609e-09	3
	ENSG00000006125	17	33979250	AP2B1	ENSG00000167671	19	4451407	UBXN6	-1.84501	0.152325	9.08938e-34	3	-0.859804	0.0805562	1.35652e-26	5
	ENSG00000006125	17	33979250	AP2B1	ENSG00000105701	19	18648715	FKBP8	-2.11554	0.159299	3.01162e-40	3	-1.37534	0.109784	5.26513e-36	6
	ENSG00000006125	17	33979250	AP2B1	ENSG00000221983	19	18685450	UBA52	-0.420801	0.0758915	2.94337e-08	3	-1.02893	0.0881994	1.9019e-31	5
	ENSG00000006125	17	33979250	AP2B1	ENSG00000196961	19	50290297	AP2A1	-0.749263	0.0776625	5.02787e-22	3	-0.571305	0.104284	4.29275e-08	3
	ENSG00000006125	17	33979250	AP2B1	ENSG00000138867	22	24944154	GUCD1	-0.980396	0.0915705	9.49183e-27	3	-0.957341	0.167578	1.11131e-08	3
	ENSG00000108784	17	40692328	NAGLU	ENSG00000140450	15	98489926	ARRDC4	0.868016	0.0780628	1.0088e-28	3	0.70295	0.102017	5.55876e-12	5
	ENSG00000073969	17	44751432	NSF	ENSG00000121653	11	45917609	MAPK8IP1	0.363988	0.0663487	4.11163e-08	3	1.02274	0.102844	2.66405e-23	11
	ENSG00000073969	17	44751432	NSF	ENSG00000265218	17	62897572	RP11-927P21.1	-0.870803	0.108478	9.94808e-16	3	-2.53789	0.127836	1.04432e-87	11
	ENSG00000073969	17	44751432	NSF	ENSG00000264057	17	62927036	ENSG00000264057	1.75728	0.120992	8.55675e-48	3	3.22664	0.202672	4.5647e-57	14
	ENSG00000005243	17	46109462	COPZ2	ENSG00000265218	17	62897572	RP11-927P21.1	-0.860952	0.137296	3.5928e-10	5	-0.494026	0.0560925	1.28153e-18	10
	ENSG00000108468	17	46163148	CBX1	ENSG00000265218	17	62897572	RP11-927P21.1	0.625323	0.093358	2.11122e-11	3	0.89187	0.149849	2.65251e-09	5
	ENSG00000005381	17	56352756	MPO	ENSG00000179218	19	13052347	CALR	-0.148304	0.0221221	2.02973e-11	10	-0.202789	0.0290779	3.08101e-12	5
	ENSG00000167671	19	4451407	UBXN6	ENSG00000136929	9	100698105	HEMGN	-0.329945	0.0253098	7.61104e-39	14	-0.635386	0.0638774	2.60034e-23	6
	ENSG00000167671	19	4451407	UBXN6	ENSG00000167992	11	61044329	VWCE	0.884727	0.0323595	1.39884e-164	14	1.2563	0.0878081	1.96821e-46	10
	ENSG00000167671	19	4451407	UBXN6	ENSG00000159335	12	6877399	PTMS	0.470254	0.0273739	3.82103e-66	14	0.512471	0.0611332	5.16551e-17	3
	ENSG00000167671	19	4451407	UBXN6	ENSG00000108309	17	42390910	RUNDC3A	0.400551	0.0257911	2.15274e-54	14	0.901892	0.0736194	1.66451e-34	8
	ENSG00000167671	19	4451407	UBXN6	ENSG00000130165	19	11666006	ELOF1	0.16977	0.0243341	3.02302e-12	14	0.39695	0.0501087	2.34105e-15	3
	ENSG00000087903	19	6096379	RFX2	ENSG00000143595	1	154295683	AQP10	0.316105	0.0548545	8.28242e-09	5	0.859391	0.116703	1.78617e-13	3
	ENSG00000099785	19	8491027	45718	ENSG00000237039	2	232120914	AC018738.2	0.731439	0.0686822	1.75064e-26	8	2.21662	0.197654	3.45659e-29	7
	ENSG00000099785	19	8491027	45718	ENSG00000227097	11	82400757	RP11-742N3.1	-0.649653	0.0687253	3.29575e-21	8	-2.59437	0.234461	1.84956e-28	7
	ENSG00000133246	19	8561468	PRAM1	ENSG00000237039	2	232120914	AC018738.2	-0.493118	0.0616132	1.20991e-15	3	-0.646977	0.0982993	4.65087e-11	10
	ENSG00000133246	19	8561468	PRAM1	ENSG00000227097	11	82400757	RP11-742N3.1	0.503042	0.0615885	3.14074e-16	3	0.742568	0.116496	1.83924e-10	10
	ENSG00000179115	19	13039072	FARSA	ENSG00000162873	1	205315693	KLHDC8A	-0.315962	0.052655	1.96573e-09	3	-0.812852	0.0962931	3.13484e-17	3
	ENSG00000179115	19	13039072	FARSA	ENSG00000187244	19	45318500	BCAM	0.41301	0.0554092	9.06758e-14	3	0.898784	0.100213	3.00037e-19	5
	ENSG00000256060	19	57875800	TRAPPC2P1	ENSG00000196247	7	64148957	ZNF107	0.349278	0.0280101	1.0924e-35	3	0.46385	0.040715	4.55239e-30	11
	ENSG00000256060	19	57875800	TRAPPC2P1	ENSG00000188171	19	20823634	ZNF626	0.545881	0.0355681	3.68097e-53	3	0.708362	0.0612155	5.73912e-31	12
	ENSG00000256060	19	57875800	TRAPPC2P1	ENSG00000232677	19	36813294	LINC00665	0.918139	0.0670351	1.06685e-42	3	0.644902	0.0686682	5.91194e-21	5
	ENSG00000256060	19	57875800	TRAPPC2P1	ENSG00000181666	19	37832003	HKR1	0.622629	0.0318794	6.01491e-85	3	0.605286	0.045396	1.47847e-40	13
	ENSG00000256060	19	57875800	TRAPPC2P1	ENSG00000267508	19	44896116	ZNF285	0.533422	0.0325626	2.59545e-60	3	0.517899	0.0568406	8.13008e-20	3
	ENSG00000256060	19	57875800	TRAPPC2P1	ENSG00000197608	19	52583368	ZNF841	0.437553	0.0342629	2.39738e-37	3	0.239217	0.0303522	3.23865e-15	3
	ENSG00000083828	19	58306165	ZNF586	ENSG00000109756	4	160153325	RAPGEF2	0.252994	0.0229892	3.61747e-28	3	0.136469	0.0190667	8.21943e-13	5
	ENSG00000083828	19	58306165	ZNF586	ENSG00000111843	6	10727255	TMEM14C	0.411267	0.0223522	1.32824e-75	3	0.216795	0.0339845	1.77981e-10	5
	ENSG00000204514	19	58380270	ZNF814	ENSG00000256229	19	20294668	ZNF486	0.621134	0.0474181	3.33217e-39	3	0.612529	0.0433568	2.56668e-45	13
	ENSG00000204514	19	58380270	ZNF814	ENSG00000188171	19	20823634	ZNF626	0.478176	0.0321683	5.57596e-50	3	0.619282	0.0471332	1.96884e-39	15
	ENSG00000204514	19	58380270	ZNF814	ENSG00000232677	19	36813294	LINC00665	0.80554	0.0609336	6.7302e-40	3	0.594198	0.0540966	4.56169e-28	8
	ENSG00000204514	19	58380270	ZNF814	ENSG00000181007	19	36891790	ZFP82	0.316024	0.0255286	3.38758e-35	3	0.238689	0.0388651	8.17675e-10	3
	ENSG00000204514	19	58380270	ZNF814	ENSG00000267508	19	44896116	ZNF285	0.487923	0.0293197	3.48885e-62	3	0.434373	0.0486396	4.24325e-19	5
	ENSG00000121413	19	58612499	ZSCAN18	ENSG00000196247	7	64148957	ZNF107	0.34808	0.0294632	3.30314e-32	3	0.393638	0.0389614	5.34327e-24	12
	ENSG00000121413	19	58612499	ZSCAN18	ENSG00000256229	19	20294668	ZNF486	0.69146	0.0510486	8.46553e-42	3	0.803104	0.0563453	4.2795e-46	11
	ENSG00000121413	19	58612499	ZSCAN18	ENSG00000188171	19	20823634	ZNF626	0.537914	0.0338631	8.05553e-57	3	0.80408	0.0620487	2.09362e-38	15
	ENSG00000121413	19	58612499	ZSCAN18	ENSG00000232677	19	36813294	LINC00665	0.903424	0.0685234	1.08257e-39	3	0.388716	0.060678	1.49178e-10	7
	ENSG00000121413	19	58612499	ZSCAN18	ENSG00000181666	19	37832003	HKR1	0.623783	0.0296697	3.93434e-98	3	0.489345	0.0430237	5.64468e-30	16
	ENSG00000121413	19	58612499	ZSCAN18	ENSG00000198182	19	38195738	ZNF607	0.23195	0.0281421	1.69212e-16	3	0.524992	0.0590958	6.4645e-19	5
	ENSG00000121413	19	58612499	ZSCAN18	ENSG00000267508	19	44896116	ZNF285	0.533469	0.0308193	3.98496e-67	3	0.558789	0.0602256	1.72255e-20	6
	ENSG00000121413	19	58612499	ZSCAN18	ENSG00000242779	19	53506327	ZNF702P	0.581842	0.0334431	8.54754e-68	3	0.458048	0.0586859	5.94646e-15	9
	ENSG00000121413	19	58612499	ZSCAN18	ENSG00000170954	19	53623731	ZNF415	0.38128	0.0276223	2.43289e-43	3	0.754416	0.0723686	1.91387e-25	7
	ENSG00000198131	19	58764387	ZNF544	ENSG00000196247	7	64148957	ZNF107	0.324734	0.0294467	2.80405e-28	3	0.503169	0.0478514	7.34876e-26	5
	ENSG00000198131	19	58764387	ZNF544	ENSG00000188171	19	20823634	ZNF626	0.500442	0.0363761	4.59408e-43	3	0.576599	0.0585907	7.48549e-23	5
	ENSG00000198131	19	58764387	ZNF544	ENSG00000232677	19	36813294	LINC00665	0.806014	0.0699003	9.21539e-31	3	0.462509	0.0675297	7.43843e-12	8
	ENSG00000198131	19	58764387	ZNF544	ENSG00000181007	19	36891790	ZFP82	0.396425	0.0299877	6.76126e-40	3	0.329601	0.0462279	1.00429e-12	5
	ENSG00000198131	19	58764387	ZNF544	ENSG00000181666	19	37832003	HKR1	0.528722	0.0298428	3.10697e-70	3	0.542129	0.0518469	1.37042e-25	5
	ENSG00000198131	19	58764387	ZNF544	ENSG00000198182	19	38195738	ZNF607	0.300064	0.0297549	6.46695e-24	3	0.51698	0.0554865	1.19431e-20	6
	ENSG00000198131	19	58764387	ZNF544	ENSG00000197608	19	52583368	ZNF841	0.460607	0.0364354	1.24271e-36	3	0.263121	0.0341925	1.41176e-14	3
	ENSG00000198131	19	58764387	ZNF544	ENSG00000242779	19	53506327	ZNF702P	0.522711	0.0311767	4.32085e-63	3	0.651459	0.0716682	9.90978e-20	3
	ENSG00000088826	20	4135010	SMOX	ENSG00000198858	19	904871	R3HDM4	0.214165	0.0189378	1.18668e-29	13	0.270175	0.0286958	4.72452e-21	3
	ENSG00000132823	20	42832283	OSER1	ENSG00000014914	1	149904667	MTMR11	0.172202	0.0158344	1.51335e-27	3	0.285907	0.0343009	7.73247e-17	3
	ENSG00000223891	20	42847133	OSER1-AS1	ENSG00000014914	1	149904667	MTMR11	0.182234	0.0178662	1.98483e-24	3	0.185945	0.029035	1.51198e-10	3
	ENSG00000128245	22	32347018	YWHAH	ENSG00000148346	9	130913542	LCN2	0.38702	0.0553599	2.72972e-12	6	1.10563	0.141449	5.4324e-15	3
	ENSG00000128245	22	32347018	YWHAH	ENSG00000124469	19	43091800	CEACAM8	0.21486	0.0374622	9.72897e-09	6	1.1169	0.137964	5.70023e-16	5
	ENSG00000167074	22	41779333	TEF	ENSG00000049246	1	7874808	PER3	0.175419	0.0188104	1.10336e-20	5	0.178675	0.0268388	2.78863e-11	3
	ENSG00000167074	22	41779333	TEF	ENSG00000143819	1	226015527	EPHX1	0.204013	0.0187365	1.30779e-27	5	0.320525	0.0193632	1.51664e-61	18
	ENSG00000167074	22	41779333	TEF	ENSG00000112394	6	111476502	SLC16A10	0.185575	0.018938	1.13575e-22	5	0.112928	0.0160248	1.82742e-12	3
	ENSG00000167074	22	41779333	TEF	ENSG00000108852	17	41969896	MPP2	0.126591	0.0186385	1.10681e-11	5	0.247073	0.0288189	1.00564e-17	3
	ENSG00000100417	22	41979396	PMM1	ENSG00000049246	1	7874808	PER3	-0.362394	0.0430847	4.0585e-17	3	-0.544206	0.0909794	2.20906e-09	3
	ENSG00000100417	22	41979396	PMM1	ENSG00000143819	1	226015527	EPHX1	-0.414991	0.0431256	6.40434e-22	3	-0.464725	0.0462395	9.15159e-24	9
	ENSG00000100417	22	41979396	PMM1	ENSG00000112394	6	111476502	SLC16A10	-0.37733	0.0436818	5.71273e-18	3	-0.273571	0.0398229	6.43389e-12	3
	ENSG00000100418	22	42005566	DESI1	ENSG00000049246	1	7874808	PER3	0.472649	0.0730658	9.8775e-11	3	0.349098	0.0620742	1.86704e-08	3
	ENSG00000100418	22	42005566	DESI1	ENSG00000143819	1	226015527	EPHX1	0.53473	0.0738994	4.62393e-13	3	0.363025	0.0409018	6.96041e-19	11
	ENSG00000100418	22	42005566	DESI1	ENSG00000112394	6	111476502	SLC16A10	0.462916	0.0765461	1.47076e-09	3	0.269576	0.0421994	1.67904e-10	3
	ENSG00000100138	22	42078221	NHP2L1	ENSG00000143819	1	226015527	EPHX1	-0.413402	0.0454429	9.27131e-20	3	-1.3328	0.191007	2.99976e-12	7
	ENSG00000100138	22	42078221	NHP2L1	ENSG00000112394	6	111476502	SLC16A10	-0.356652	0.0451388	2.76139e-15	3	-1.07764	0.187265	8.6841e-09	3
