# Supplementary material for: Trans-eQTLs Can Be Used to Identify Tissue-Specific Gene Regulatory Networks
Source: Curr Issues Mol Biol. 2025 Jul 29;47(8):594. doi: 10.3390/cimb47080594 (PMC12384777; doi:10.3390/cimb47080594)
Supplement: Supplementary file 1 [file cimb-47-00594-s001.zip › S2 Table.xlsx]

## Sheet: S2 Table
	S2 Table. Biological evidence from the STRING db for gene-pairs identified through Mendelian randomization
	Gene 1	Gene 2	Biologicall evidence
			Neighborhood_on_chromosome	Gene_fusion	Phylogenetic_cooccurrence	Homology	Coexpression	Experimentally_determined_interaction	Database_annotated	Automated_textmining	Combined_score
	AP2B1	AP2A1	0	0	0	0.553	0.277	0.919	0.9	0.943	0.999
	LCN2	LTF	0	0	0	0	0.546	0.072	0	0.992	0.996
	NFKBIA	NFKB2	0	0	0.108	0.712	0.174	0.856	0.9	0.64	0.995
	NFKBIA	RELB	0	0.001	0	0	0.181	0.861	0	0.963	0.995
	ATF1	CREB1	0	0	0.056	0.957	0.101	0.551	0.8	0.418	0.947
	NFKBIA	IL1B	0	0	0	0	0.283	0	0	0.927	0.945
	EOMES	GZMK	0	0	0	0	0.771	0	0	0.583	0.9
	AP2B1	DAB2	0	0	0	0	0.042	0.378	0.5	0.689	0.894
	LCN2	OLFM4	0	0	0	0	0.618	0	0	0.639	0.856
	L3MBTL3	SAMD1	0	0	0	0.568	0.052	0.829	0	0.177	0.854
	LCN2	CAMP	0	0	0	0	0.458	0	0	0.728	0.846
	TEF	PER3	0	0	0	0	0.374	0.092	0	0.712	0.822
	NFKBIA	SQSTM1	0	0	0	0	0.139	0.071	0.5	0.58	0.809
	CXCR6	GZMK	0	0	0	0	0.513	0.052	0	0.553	0.776
	LCN2	DEFA4	0	0	0	0	0.393	0	0	0.638	0.77
	NFKB1	SQSTM1	0	0	0	0	0.089	0.071	0.5	0.473	0.747
	LCN2	TCN1	0	0	0	0	0.426	0	0	0.555	0.733
	AP2B1	RUNDC3A	0	0	0	0	0.054	0.728	0	0	0.731
	EOMES	ZNF683	0	0	0	0	0.163	0.071	0	0.608	0.668
	NFKBIA	TRAF3	0	0	0	0	0.057	0.045	0	0.639	0.647
	LCN2	CEACAM6	0	0	0	0	0.492	0.053	0	0.321	0.645
	LCN2	CEACAM8	0	0	0	0	0.434	0.053	0	0.358	0.626
	LCN2	BPI	0	0	0	0	0.366	0	0	0.399	0.603
	NLRC5	BTN3A3	0	0	0	0	0.459	0.067	0	0.197	0.56
	FLOT1	HSPA5	0	0	0	0	0	0	0	0.538	0.538
	AP2B1	UBA52	0	0	0	0	0.086	0	0.5	0	0.523
	LCN2	AZU1	0	0	0	0	0.2	0.053	0	0.419	0.521
	NLRC5	HLA-F	0	0	0	0	0.283	0	0	0.355	0.517
	NFKB1	LTA	0	0	0	0	0.133	0	0	0.435	0.489
	MPO	CALR	0	0	0	0	0	0	0	0.471	0.471
	TNF	GZMK	0	0	0	0	0.107	0.066	0	0.375	0.433
	NOTCH4	NT5E	0	0	0	0	0	0	0	0.401	0.401
