# Supplementary material for: Trans-eQTLs Can Be Used to Identify Tissue-Specific Gene Regulatory Networks
Source: Curr Issues Mol Biol. 2025 Jul 29;47(8):594. doi: 10.3390/cimb47080594 (PMC12384777; doi:10.3390/cimb47080594)
Supplement: Supplementary file 1 [file cimb-47-00594-s001.zip › S3 Table.xlsx]

## Sheet: S3 Table
	S3 Table. Biological processes significantly enriched among 1000 gene-sets randomly drawn from the eQTLGen database.
	Gene-set number	GO-BP ID	Description	P-value
	261	0006623	Protein targeting to vacuole	0.0363666
	331	0035051	Cardiocyte differentiation	0.0213392
	839	0042246	Tissue regeneration	0.0281809
