# Supplementary material for: Trans-eQTLs Can Be Used to Identify Tissue-Specific Gene Regulatory Networks
Source: Curr Issues Mol Biol. 2025 Jul 29;47(8):594. doi: 10.3390/cimb47080594 (PMC12384777; doi:10.3390/cimb47080594)
Supplement: Supplementary file 1 [file cimb-47-00594-s001.zip › S4 Table.xlsx]

## Sheet: S4 Table
	S4 Table. The regulatory impact of the hub genes on phenome1
	Transcript	Trait		Discovery (eQTLGen study)				Validation (INTERVAL study)
		Description	Source2	B	SE	P	NSNP	B	SE	P	NSNP
	AP2B1	High light scatter reticulocyte count	UK Biobank	-0.126672	0.0143557	1.10578e-18	6	-0.36625	0.0311385	6.13055e-32	3
	AP2B1	High light scatter reticulocyte percentage	UK Biobank	-0.133263	0.0146822	1.12077e-19	6	-0.380802	0.0319093	7.8789e-33	3
	AP2B1	Platelet count	UK Biobank	-0.0636758	0.0116393	4.48125e-08	6	-0.181586	0.0214503	2.55222e-17	3
	AP2B1	Platelet distribution width	UK Biobank	0.0894986	0.0118245	3.7642e-14	6	0.338324	0.0261017	2.01497e-38	3
	AP2B1	Red blood cell (erythrocyte) distribution width	UK Biobank	0.0733115	0.0120762	1.27309e-09	6	0.191439	0.022314	9.5425e-18	3
	AP2B1	Reticulocyte count	UK Biobank	-0.180069	0.0169093	1.76004e-26	6	-0.51281	0.0389462	1.35612e-39	3
	AP2B1	Reticulocyte count	27863252	-0.216328	0.022829	2.64165e-21	6	-0.634415	0.0515428	8.15266e-35	3
	AP2B1	Reticulocyte percentage	UK Biobank	-0.191947	0.0176963	2.06589e-27	6	-0.543104	0.0407097	1.33884e-40	3
	CREB5	Basophil cell count	32888494	-0.0443302	0.00380326	2.14219e-31	26	-0.0657089	0.00550278	7.23188e-33	12
	CREB5	Basophill count	UK Biobank	-0.0224235	0.00366431	9.39063e-10	27	-0.0325698	0.00507034	1.33093e-10	13
	CREB5	Eosinophill percentage	UK Biobank	0.0298399	0.00432946	5.48997e-12	27	0.0400334	0.00600064	2.53176e-11	13
	CREB5	Granulocyte white cells	27863252	0.0789124	0.0065808	3.94674e-33	27	0.106432	0.00926235	1.46715e-30	13
	CREB5	Lymphocyte percentage	UK Biobank	0.0742708	0.00441623	1.81133e-63	27	0.102484	0.00627403	5.58856e-60	13
	CREB5	Monocyte cell count	32888494	-0.0262364	0.0034238	1.81731e-14	26	-0.0325367	0.00482924	1.61215e-11	12
	CREB5	Monocyte percentage	UK Biobank	0.0400372	0.00422475	2.62158e-21	27	0.0665978	0.00595254	4.66132e-29	13
	CREB5	Monocyte percentage of white cells	27863252	-0.0547754	0.00649303	3.28264e-17	27	-0.0755036	0.00907651	8.90261e-17	13
	CREB5	Neutrophil cell count	32888494	-0.108502	0.00382204	2.81247e-177	26	-0.157759	0.00609006	5.95004e-148	12
	CREB5	Neutrophill count	UK Biobank	-0.104425	0.00458861	1.21176e-114	27	-0.146305	0.0067584	6.37632e-104	13
	CREB5	Neutrophill percentage	UK Biobank	-0.0815361	0.00449259	1.3071e-73	27	-0.114678	0.00645503	1.30387e-70	13
	CREB5	Sum neutrophil eosinophil counts	27863252	0.145304	0.00674387	5.76399e-103	26	0.158461	0.00949562	1.60812e-62	13
	CREB5	White blood cell (leukocyte) count	UK Biobank	-0.0881752	0.00449298	9.43907e-86	27	-0.123724	0.00656287	2.82472e-79	13
	CREB5	White blood cell count	32888494	-0.093076	0.00359639	1.10621e-147	26	-0.136128	0.00567594	4.1434e-127	12
	CREB5	White blood cell count	27863252	0.125944	0.00672237	2.56501e-78	26	0.138516	0.00950843	4.50733e-48	13
	DDAH2	Eosinophil cell count	32888494	-0.0734325	0.0069762	6.54668e-26	10	-0.109948	0.00775452	1.24352e-45	29
	DDAH2	Eosinophill count	UK Biobank	-0.0489023	0.00542383	1.94728e-19	12	-0.0861558	0.00605688	6.46121e-46	29
	DDAH2	Eosinophill percentage	UK Biobank	-0.0475058	0.00694261	7.7742e-12	12	-0.0525352	0.00766309	7.10097e-12	29
	DDAH2	Lymphocyte cell count	32888494	-0.0530921	0.0059858	7.33592e-19	10	-0.163597	0.00950491	2.16487e-66	29
	DDAH2	Lymphocyte count	UK Biobank	-0.042989	0.00697664	7.19027e-10	12	-0.164709	0.00938431	5.79072e-69	29
	DDAH2	Mean corpuscular haemoglobin	UK Biobank	0.0580677	0.00677871	1.06957e-17	12	0.0788747	0.00824031	1.05049e-21	29
	DDAH2	Mean corpuscular volume	UK Biobank	0.0451083	0.00685592	4.72129e-11	12	0.0667201	0.00820009	4.0683e-16	29
	DDAH2	Monocyte percentage	UK Biobank	0.0663447	0.00691657	8.62838e-22	12	0.0932537	0.00782176	9.05177e-33	29
	DDAH2	Neutrophil cell count	32888494	-0.0638122	0.00607709	8.59535e-26	10	-0.166407	0.00876805	2.55352e-80	29
	DDAH2	Neutrophill count	UK Biobank	-0.0599181	0.00717709	6.91255e-17	12	-0.168391	0.0100447	4.46929e-63	29
	DDAH2	White blood cell (leukocyte) count	UK Biobank	-0.0669395	0.00726977	3.32483e-20	12	-0.205316	0.0109493	1.88344e-78	29
	DDAH2	Multiple sclerosis	31604244	1.64494	0.0667713	5.27964e-134	28	1.4911	0.0647628	2.67816e-117	9
	DDAH2	LDL	32493714	-0.0975211	0.00739478	1.03092e-39	20	-0.0763128	0.0058497	6.73319e-39	12
	DDAH2	Type 1 diabetes	34127860	-0.250115	0.0433888	8.19028e-09	30	-1.02327	0.0514875	6.81477e-88	11
	DDAH2	Rheumatoid arthritis	24390342	0.60487	0.0657767	3.72201e-20	27	0.75923	0.0750381	4.60064e-24	10
	DDAH2	Psoriasis	UK Biobank	-0.00785759	0.000877294	3.3476e-19	29	-0.00836566	0.000864831	3.92028e-22	12
	DDAH2	Primary biliary cholangitis	22961000	-0.962646	0.105984	1.05684e-19	24	-0.813437	0.104766	8.20919e-15	7
	DDAH2	Crohn's disease	26192919	-0.359674	0.042113	1.33417e-17	23	-0.252355	0.0365188	4.83699e-12	8
	DDAH2	High cholesterol	UK Biobank	-0.0211783	0.00251671	3.92589e-17	29	-0.0153377	0.00224546	8.46091e-12	12
	DDAH2	Type 2 diabetes	30297969	-0.117045	0.020443	1.0315e-08	29	-0.109166	0.0181016	1.63231e-09	11
	DDAH2	Triglycerides	24097068	-0.0691546	0.0126763	4.88598e-08	25	-0.0665105	0.011219	3.05956e-09	8
	DDAH2	White blood cell count	32888494	-0.0717457	0.00605099	1.98285e-32	10	-0.199115	0.0097632	1.87366e-92	29
	ENSG00000267074	High light scatter reticulocyte count	UK Biobank	-0.0605225	0.00516886	1.14541e-31	11	-0.111799	0.0104553	1.09726e-26	5
	ENSG00000267074	High light scatter reticulocyte percentage	UK Biobank	-0.0615634	0.00515401	6.91407e-33	11	-0.116062	0.0105746	5.01288e-28	5
	ENSG00000267074	Platelet distribution width	UK Biobank	0.0560691	0.00476382	5.58702e-32	11	0.128714	0.00888349	1.41934e-47	5
	ENSG00000267074	Red blood cell (erythrocyte) distribution width	UK Biobank	0.0313662	0.00472964	3.31562e-11	11	0.0827975	0.00976785	2.31994e-17	5
	ENSG00000267074	Reticulocyte count	UK Biobank	-0.0861465	0.00562877	7.11401e-53	11	-0.158471	0.0117742	2.72001e-41	5
	ENSG00000267074	Reticulocyte count	27863252	-0.100954	0.00797268	9.54626e-37	11	-0.194184	0.0169301	1.87117e-30	5
	ENSG00000267074	Reticulocyte percentage	UK Biobank	-0.0896117	0.00565899	1.77679e-56	11	-0.16775	0.0121032	1.10623e-43	5
	IKZF1	Eosinophil cell count	32888494	-0.0214753	0.00344329	4.4649e-10	24	-0.0565093	0.0100899	2.13635e-08	9
	IKZF1	Mean reticulocyte volume	UK Biobank	-0.0265496	0.00410596	1.00568e-10	24	-0.0686788	0.0123054	2.38878e-08	9
	IKZF1	Mean sphered cell volume	UK Biobank	-0.0231548	0.00411227	1.79519e-08	24	-0.0793094	0.0124532	1.90784e-10	9
	IKZF1	Neutrophill percentage	UK Biobank	0.0233881	0.00408027	9.92498e-09	24	0.114026	0.0124342	4.71281e-20	9
	LCN2	Granulocyte white cells	27863252	0.193928	0.01326	1.94451e-48	6	0.106681	0.00993631	6.86081e-27	8
	LCN2	Monocyte cell count	32888494	0.191227	0.00626463	1.22084e-204	6	0.108131	0.00566627	3.48329e-81	7
	LCN2	Monocyte count	UK Biobank	0.170307	0.00747155	5.25297e-115	6	0.105058	0.00711237	2.24794e-49	7
	LCN2	Monocyte percentage	UK Biobank	0.214667	0.0108859	1.45855e-86	6	0.125843	0.00771134	7.20075e-60	7
	LCN2	Monocyte percentage of white cells	27863252	-0.218792	0.013954	2.08996e-55	6	-0.118838	0.0098298	1.19945e-33	8
	LCN2	Neutrophil cell count	32888494	-0.0379441	0.0062368	1.17289e-09	6	-0.0319127	0.00552839	7.80925e-09	7
	LCN2	Neutrophill percentage	UK Biobank	-0.0627401	0.00768154	3.14486e-16	6	-0.0430296	0.0070137	8.51186e-10	7
	LCN2	Platelet crit	UK Biobank	-0.0444765	0.00717224	5.60363e-10	6	-0.0525383	0.00658493	1.48052e-15	7
	NFE2	Basophil cell count	32888494	0.0251143	0.00398472	2.92591e-10	18	0.0383069	0.00563945	1.10078e-11	12
	NFE2	Eosinophil cell count	32888494	0.0302974	0.00386872	4.82567e-15	18	0.0457951	0.00547356	5.9304e-17	12
	NFE2	Eosinophill count	UK Biobank	0.0207062	0.00345003	1.9521e-09	18	0.0314122	0.00497059	2.62241e-10	12
	NFE2	Eosinophill percentage	UK Biobank	0.0336042	0.00459244	2.53037e-13	18	0.0504012	0.00672672	6.74763e-14	12
	NFE2	Mean corpuscular volume	UK Biobank	-0.0275861	0.00463431	2.63941e-09	18	-0.0771186	0.00677204	4.81039e-30	12
	NFE2	Mean platelet (thrombocyte) volume	UK Biobank	-0.114982	0.00489369	4.4851e-122	18	-0.149262	0.00690047	9.23096e-104	12
	NFE2	Mean sphered cell volume	UK Biobank	-0.0313287	0.00468726	2.32815e-11	18	-0.0817498	0.00685811	9.29315e-33	12
	NFE2	Monocyte cell count	32888494	0.040523	0.0037116	9.46288e-28	18	0.0703196	0.00533764	1.23388e-39	12
	NFE2	Monocyte count	UK Biobank	0.0274122	0.00448823	1.01159e-09	18	0.0500968	0.00655488	2.12745e-14	12
	NFE2	Monocyte percentage	UK Biobank	0.0314482	0.0044919	2.53966e-12	18	0.0553438	0.00656641	3.5065e-17	12
	NFE2	Monocyte percentage of white cells	27863252	-0.0400847	0.00679481	3.6503e-09	18	-0.069299	0.00975935	1.24053e-12	13
	NFE2	Platelet count	UK Biobank	0.0532176	0.00449905	2.77568e-32	18	0.0786948	0.0065943	7.89278e-33	12
	NFE2	Platelet distribution width	UK Biobank	-0.0437807	0.00458114	1.21547e-21	18	-0.0585347	0.00665013	1.34351e-18	12
	NFE2	Platelet count	27863252	-0.0594246	0.00699398	1.95319e-17	18	-0.087202	0.0100625	4.47502e-18	13
	NFE2	Red blood cell (erythrocyte) distribution width	UK Biobank	0.0687497	0.00480481	1.93562e-46	18	0.10101	0.00687205	6.58036e-49	12
	NFKBIA	Basophil cell count	32888494	0.0453302	0.00466093	2.34585e-22	17	0.034912	0.0058642	2.62611e-09	11
	NFKBIA	Lymphocyte cell count	32888494	0.0633955	0.00434484	3.20515e-48	17	0.0509422	0.00554164	3.83372e-20	11
	NFKBIA	Lymphocyte count	UK Biobank	0.0496142	0.00541419	5.01308e-20	17	0.0443268	0.00692462	1.54028e-10	11
	NFKBIA	Monocyte percentage	UK Biobank	-0.0389028	0.00524913	1.25085e-13	17	-0.0391537	0.00676336	7.07672e-09	11
	NFKBIA	Neutrophil cell count	32888494	0.0591779	0.00441887	6.72526e-41	17	0.0359847	0.0055391	8.222e-11	11
	NFKBIA	Neutrophill count	UK Biobank	0.0606445	0.00541862	4.46893e-29	17	0.0445051	0.00700758	2.13914e-10	11
	NFKBIA	White blood cell (leukocyte) count	UK Biobank	0.068689	0.00559889	1.33978e-34	17	0.0513202	0.00711568	5.50261e-13	11
	NFKBIA	White blood cell count	32888494	0.0725812	0.00435565	2.40765e-62	17	0.0471976	0.0055831	2.82309e-17	11
	PPP2R3C	Eosinophill percentage	UK Biobank	-0.020433	0.00305882	2.38882e-11	36	-0.0224169	0.00301289	1.00433e-13	23
	PPP2R3C	Lymphocyte cell count	32888494	0.0272142	0.00240016	8.45757e-30	42	0.0270565	0.00241809	4.6061e-29	22
	PPP2R3C	Lymphocyte count	UK Biobank	0.0271942	0.00304938	4.74902e-19	36	0.0273763	0.0030025	7.66572e-20	23
	PPP2R3C	White blood cell (leukocyte) count	UK Biobank	0.0188467	0.00305737	7.07771e-10	36	0.0210361	0.00300833	2.69812e-12	23
	PPP2R3C	White blood cell count	32888494	0.01627	0.00234066	3.6263e-12	42	0.0165897	0.00235774	1.97474e-12	22
	1 Mendelian randomization was used to test the impact of change in expression of a hub gene on phenome-wide phenotypes data
	2 The study source where GWAS summary statistics for a trait was obtained from
