# Supplementary material for: Trans-eQTLs Can Be Used to Identify Tissue-Specific Gene Regulatory Networks
Source: Curr Issues Mol Biol. 2025 Jul 29;47(8):594. doi: 10.3390/cimb47080594 (PMC12384777; doi:10.3390/cimb47080594)
Supplement: Supplementary file 1 [file cimb-47-00594-s001.zip › S5 Table.xlsx]

## Sheet: S5 Table
	S5 Table. Number of trans-eQTLs reported for each trait in the eQTLGen study1
	Trait	Number of reported trans-eQTLs
	Height	703
	Crohn's_disease	545
	Body_mass_index	501
	Inflammatory_bowel_disease	442
	Post_bronchodilator_FEV1/FVC_ratio	380
	Platelet_count	372
	Rheumatoid_arthritis	352
	Post_bronchodilator_FEV1	332
	Schizophrenia	308
	Multiple_sclerosis	308
	Ulcerative_colitis	304
	HDL_cholesterol	281
	Waist-to-hip_ratio_adjusted_for_body_mass_index	280
	Blood_metabolite_levels	271
	Mean_platelet_volume	264
	Systemic_lupus_erythematosus	230
	Type_1_diabetes	228
	LDL_cholesterol	206
	Cholesterol,_total	205
	Prostate_cancer	203
	Type_2_diabetes	193
	Triglycerides	193
	Psoriasis	173
	Menarche_(age_at_onset)	165
	IgG_glycosylation	157
	Mature_red_cell;MCV	150
	Celiac_disease	149
	Parkinson's_disease	141
	Mature_red_cell;MCH	122
	Myeloid_white_cell;MONO#	120
	Mature_red_cell;RDW	120
	Breast_cancer	120
	Lymphoid_white_cell;LYMPH#	118
	Bone_mineral_density	115
	Platelet;PDW	114
	Liver_Cirrhosis,_Biliary	112
	QT_interval	107
	Compound_white_cell;MONO%	105
	Obesity	92
	Metabolite_levels	92
	Lipid_metabolism_phenotypes	90
	Colorectal_cancer	85
	Red_blood_cell_count	79
	Blood_pressure	78
	Compound_white_cell;EO%	73
	Red_blood_cell_traits	71
	C-reactive_protein_levels	70
	Primary_biliary_cirrhosis	69
	Myeloid_white_cell;EO#	67
	Mature_red_cell;HCT	66
	Thyroid_hormone_levels	61
	Systolic_blood_pressure	60
	Phospholipid_levels_(plasma)	59
	Coronary_heart_disease	58
	Urate_levels	57
	Coronary_artery_disease	57
	Inflammatory_skin_disease	56
	Blood_metabolite_ratios	56
	Myeloid_white_cell;GRAN%MYELOID	55
	Immature_red_cell;IRF	55
	Vitiligo	54
	Diastolic_blood_pressure	51
	Atopic_dermatitis	51
	Optic_cup_area	49
	Age-related_macular_degeneration	49
	Age-related_hearing_impairment_(interaction)	49
	Immature_red_cell;RET%	48
	Metabolic_traits	47
	Immature_red_cell;RET#	46
	Advanced_age-related_macular_degeneration	46
	Myeloid_white_cell;(EO+BASO)#	44
	Fibrinogen_levels	43
	Chronic_lymphocytic_leukemia	43
	Glycerophospholipid_levels	42
	Compound_white_cell;WBC#	42
	Immature_red_cell;HLSR%	41
	Alzheimer's_disease_(late_onset)	41
	Mean_corpuscular_volume	39
	Testicular_germ_cell_tumor	38
	Fibrinogen	38
	Cognitive_decline_rate_in_late_mild_cognitive_impairment	38
	Venous_thromboembolism_(gene_x_gene_interaction)	37
	Myopia_(pathological)	37
	Immature_red_cell;HLSR#	37
	Urinary_metabolites_(H-NMR_features)	36
	Adiponectin_levels	36
	Motion_sickness	35
	Mature_red_cell;HGB	35
	Compound_white_cell;LYMPH%	35
	Spondylitis,_Ankylosing	34
	Optic_disc_area	33
	Liver_enzyme_levels_(gamma-glutamyl_transferase)	33
	Trans_fatty_acid_levels	32
	Subcortical_brain_region_volumes	32
	Corneal_structure	32
	3-hydroxypropylmercapturic_acid_levels_in_smokers	32
	White_blood_cell_count	31
	Pulmonary_function	31
	Psoriasis_vulgaris	31
	Pediatric_autoimmune_diseases	31
	Metabolic_syndrome	31
	Mean_corpuscular_hemoglobin	31
	Local_histogram_emphysema_pattern	31
	Myeloid_white_cell;EO%GRAN	30
	Fasting_glucose-related_traits	30
	Compound_white_cell;BASO%	30
	Basal_cell_carcinoma	30
	Sex_hormone-binding_globulin_levels	29
	Myeloid_white_cell;NEUT#	29
	Leprosy	29
	Iron_status_biomarkers	29
	Compound_white_cell;NEUT%	29
	Refractive_error	28
	Menopause_(age_at_onset)	28
	Glycated_hemoglobin_levels	28
	Chronic_kidney_disease	28
	Childhood_body_mass_index	28
	Asthma	28
	Urinary_metabolites	27
	Myocardial_infarction	27
	Myeloid_white_cell;MYELOID#	27
	Mature_red_cell;MCHC	27
	IgA_nephropathy	27
	Warfarin_maintenance_dose	26
	Severe_influenza_A_(H1N1)_infection	26
	Lung_cancer	26
	Bilirubin_levels	26
	Alzheimer's_disease	26
	Acute_lymphoblastic_leukemia_(childhood)	26
	Vertical_cup-disc_ratio	25
	PR_interval	25
	Myeloid_white_cell;BASO#	25
	Heart_rate	25
	Celiac_disease_or_Rheumatoid_arthritis	25
	Pancreatic_cancer	24
	Myeloid_white_cell;NEUT%GRAN	24
	Hematological_and_biochemical_traits	24
	Fasting_plasma_glucose	24
	Bone_mineral_density_(spine)	24
	Waist-hip_ratio	23
	Polycystic_ovary_syndrome	23
	Obesity-related_traits	23
	Glioma	23
	End-stage_coagulation	23
	Sphingolipid_levels	22
	Fasting_glucose-related_traits_(interaction_with_BMI)	22
	Arthritis,_Juvenile_Rheumatoid	22
	Type_1_diabetes_autoantibodies	21
	Pulmonary_function_(interaction)	21
	Orofacial_clefts	21
	Interstitial_lung_disease	21
	Homocysteine_levels	21
	Epithelial_ovarian_cancer	21
	Corticobasal_degeneration	21
	Bladder_cancer	21
	Bipolar_disorder	21
	Alopecia_areata	21
	3-hydroxy-1-methylpropylmercapturic_acid_levels_in_smokers	21
	Venous_thromboembolism	20
	Ovarian_cancer	20
	Myeloid_white_cell;(BASO+NEUT)#	20
	Mild_influenza_(H1N1)_infection	20
	Lipid_traits	20
	Cardiovascular_disease_risk_factors	20
	Serum_metabolite_levels	19
	Male-pattern_baldness	19
	Lipoprotein-associated_phospholipase_A2_activity_and_mass	19
	Coronary_artery_disease_or_large_artery_stroke	19
	Autism_spectrum_disorder,_attention_deficit-hyperactivity_disorder,_bipolar_disorder,_major_depressive_disorder,_and_schizophrenia_(combined)	19
	White_matter_hyperintensity_burden	18
	Uric_acid_levels	18
	Smoking_behavior	18
	Pre_bronchodilator_FEV1/FVC_ratio	18
	Monocyte_count	18
	Migraine	18
	Hypospadias	18
	Glaucoma	18
	Electrocardiographic_traits	18
	Breast_cancer_(early_onset)	18
	Bone_properties_(heel)	18
	Bone_mineral_density_(paediatric,_skull)	18
	Progressive_supranuclear_palsy	17
	Cholangitis,_Primary_Sclerosing	17
	Self-reported_allergy	16
	Renal_function-related_traits_(BUN)	16
	Myeloid_white_cell;(NEUT+EO)#	16
	Melanoma	16
	Intraocular_pressure	16
	Hypertension	16
	Hair_color	16
	Bone_mineral_density_(hip)	16
	Acylcarnitine_levels	16
	Weight	15
	Urate_levels_in_overweight_individuals	15
	Systemic_lupus_erythematosus_and_Systemic_sclerosis	15
	QRS_duration	15
	Lipoprotein_(a)_levels	15
	Lipoprotein_(a)_-_cholesterol_levels	15
	Intracranial_aneurysm	15
	Behcet's_disease	15
	Atrial_fibrillation	15
	Asthma_(childhood_onset)	15
	Ankylosing_spondylitis	15
	Telomere_length	14
	Red_blood_cell_fatty_acid_levels	14
	Pre_bronchodilator_FEV1	14
	Lung_disease_severity_in_cystic_fibrosis	14
	Liver_enzyme_levels_(alkaline_phosphatase)	14
	Fractional_exhaled_nitric_oxide_(childhood)	14
	Educational_attainment	14
	Cotinine_glucuronidation	14
	Coronary_artery_disease_or_ischemic_stroke	14
	Chronic_obstructive_pulmonary_disease-related_biomarkers	14
	Amyotrophic_lateral_sclerosis	14
	Alzheimer's_disease_(cognitive_decline)	14
	Sudden_cardiac_arrest	13
	Serum_albumin_level	13
	Primary_tooth_development_(number_of_teeth)	13
	Immune_reponse_to_smallpox_(secreted_IFN-alpha)	13
	Hematology_traits	13
	Graves'_disease	13
	Glaucoma_(primary_open-angle)	13
	Eye_color	13
	Elevated_serum_carcinoembryonic_antigen_levels	13
	Bone_mineral_density_(paediatric,_total_body_less_head)	13
	Sex_hormone_levels	12
	Restless_legs_syndrome	12
	Prostate-specific_antigen_levels	12
	Polychlorinated_biphenyl_levels	12
	Paget's_disease	12
	Obesity_(early_onset_extreme)	12
	Metabolic_syndrome_(bivariate_traits)	12
	Kawasaki_disease	12
	Infant_length	12
	Gout	12
	Blood_and_toenail_selenium_levels	12
	White_blood_cell_types	11
	Tumor_biomarkers	11
	Serum_protein_levels_(sST2)	11
	Schizophrenia_or_bipolar_disorder	11
	Resting_heart_rate	11
	Primary_tooth_development_(time_to_first_tooth_eruption)	11
	Narcolepsy	11
	Intracranial_volume	11
	Influenza_A_(H1N1)_infection	11
	Inflammatory_biomarkers	11
	Idiopathic_pulmonary_fibrosis	11
	Glycemic_traits_(pregnancy)	11
	Glycemic_traits	11
	Esophageal_cancer	11
	Carotid_intima_media_thickness	11
	Calcium_levels	11
	Brain_connectivity	11
	Amyotrophic_lateral_sclerosis_(sporadic)	11
	Alzheimer's_disease_biomarkers	11
	Vitamin_D_levels	10
	Total_bilirubin_levels_in_HIV-1_infection	10
	Thyroid_cancer	10
	Tanning	10
	Systemic_sclerosis	10
	Sitting_height_ratio	10
	Response_to_serotonin_reuptake_inhibitors_in_major_depressive_disorder_(plasma_drug_and_metabolite_levels)	10
	Neuroblastoma	10
	Mean_corpuscular_hemoglobin_concentration	10
	Mean_arterial_pressure	10
	Magnesium_levels	10
	Lung_adenocarcinoma	10
	Liver_enzyme_levels	10
	Immune_response_to_smallpox_vaccine_(IL-6)	10
	Folate_pathway_vitamin_levels	10
	Fasting_insulin-related_traits_(interaction_with_BMI)	10
	Chronic_obstructive_pulmonary_disease	10
	Central_corneal_thickness	10
	Bone_mineral_density_(paediatric,_upper_limb)	10
	Bone_mineral_density_(paediatric,_lower_limb)	10
	Birth_weight	10
	Activated_partial_thromboplastin_time	10
	Thyroiditis,_Autoimmune	9
	Proinsulin_levels	9
	Plasma_omega-6_polyunsaturated_fatty_acid_levels_(linoleic_acid)	9
	Non-cardia_gastric_cancer	9
	Myocardial_infarction_(early_onset)	9
	Myeloid_white_cell;GRAN#	9
	Myeloid_white_cell;BASO%GRAN	9
	Iron_status_biomarkers_(transferrin_levels)	9
	Inflammatory_bowel_disease_(early_onset)	9
	Hodgkin's_lymphoma	9
	Hemoglobin	9
	Hematological_parameters	9
	Epilepsy_and_lamotrigine-induced_maculopapular_eruptions	9
	Endometriosis	9
	Dupuytren's_disease	9
	Dehydroepiandrosterone_sulphate_levels	9
	C-reactive_protein_and_white_blood_cell_count	9
	Blood_pressure_measurement_(high_sodium_and_potassium_intervention)	9
	Atopic_march	9
	Asthma_and_hay_fever	9
	Amino_acid_levels	9
	Adolescent_idiopathic_scoliosis	9
	Verbal_declarative_memory	8
	Urate_levels_in_lean_individuals	8
	Tuberculosis	8
	Thyroid_volume	8
	Stroke_(ischemic)	8
	Stroke	8
	Response_to_hepatitis_C_treatment	8
	Response_to_anti-retroviral_therapy_(ddI/d4T)_in_HIV-1_infection_(Grade_3_peripheral_neuropathy)	8
	Pulse_pressure	8
	Protein_quantitative_trait_loci	8
	Protein_C_levels	8
	PR_segment	8
	Ovarian_cancer_in_BRCA1_mutation_carriers	8
	Neutrophil_count	8
	N-glycan_levels	8
	Multiple_myeloma	8
	Mammographic_density_(dense_area)	8
	Immune_reponse_to_smallpox_(secreted_IL-2)	8
	IgE_and_Allergic_Sensitization	8
	Hepcidin_levels	8
	Hepatitis	8
	Hematocrit	8
	HDL_Cholesterol_-_Triglycerides_(HDLC-TG)	8
	Esophageal_cancer_(squamous_cell)	8
	Eosinophilic_esophagitis	8
	Emphysema_imaging_phenotypes	8
	Diisocyanate-induced_asthma	8
	Corneal_curvature	8
	Coffee_consumption	8
	Allergic_sensitization	8
	Allergic_rhinitis	8
	Waist_Circumference_-_Triglycerides_(WC-TG)	7
	Soluble_ICAM-1	7
	Serum_uric_acid_levels	7
	Serum_prostate-specific_antigen_levels	7
	Renal_function-related_traits_(sCR)	7
	Renal_cell_carcinoma	7
	Psoriatic_arthritis	7
	Percent_mammographic_density	7
	Palmitoleic_acid_(16:1n-7)_plasma_levels	7
	Non-glioblastoma_glioma	7
	Multiple_cancers_(lung_cancer,_gastric_cancer,_and_squamous_cell_carcinoma)	7
	Menarche_and_menopause_(age_at_onset)	7
	Light_vs._dark_hair_color	7
	Infantile_hypertrophic_pyloric_stenosis	7
	Immune_reponse_to_smallpox_(secreted_IL-1beta)	7
	IgE_levels	7
	Glomerular_filtration_rate	7
	Gamma_glutamyl_transpeptidase	7
	Febrile_seizures	7
	Erythrocyte_sedimentation_rate	7
	Ear_morphology	7
	Cutaneous_malignant_melanoma	7
	Coagulation_factor_levels	7
	Chronic_bronchitis_and_chronic_obstructive_pulmonary_disease	7
	Brown_vs._non-brown_hair_color	7
	Breast_size	7
	Acute_lymphoblastic_leukemia_(B-cell_precursor)	7
	Vitamin_B12_levels	6
	Triglycerides-Blood_Pressure_(TG-BP)	6
	Ticagrelor_levels_in_individuals_with_acute_coronary_syndromes_treated_with_ticagrelor	6
	Testicular_germ_cell_cancer	6
	Sj√∂gren's_syndrome	6
	Scleroderma,_Systemic	6
	Schizophrenia,_schizoaffective_disorder_or_bipolar_disorder	6
	Renal_function-related_traits_(eGRFcrea)	6
	Plasma_omega-6_polyunsaturated_fatty_acid_levels_(gamma-linolenic_acid)	6
	Plasma_omega-6_polyunsaturated_fatty_acid_levels_(dihomo-gamma-linolenic_acid)	6
	Plasma_omega-6_polyunsaturated_fatty_acid_levels_(arachidonic_acid)	6
	Plasma_homocysteine_levels_(post-methionine_load_test)	6
	Personality_traits_in_bipolar_disorder	6
	PR_interval_in_Tripanosoma_cruzi_seropositivity	6
	Osteoprotegerin_levels	6
	Ossification_of_the_posterior_longitudinal_ligament_of_the_spine	6
	Mitral_valve_prolapse	6
	Migraine_without_aura	6
	Major_depressive_disorder	6
	Hypertriglyceridemia	6
	Hemoglobin_levels	6
	Glioma_(high-grade)	6
	Glaucoma_(primary_angle_closure)	6
	Forced_vital_capacity	6
	Follicular_lymphoma	6
	Exudative_age-related_macular_degeneration	6
	DNA_methylation_(parent-of-origin)	6
	Circulating_vasoactive_peptide_levels	6
	Blood_pressure_measurement_(low_sodium_intervention)	6
	Blood_pressure_(smoking_interaction)	6
	Black_vs._red_hair_color	6
	Black_vs._blond_hair_color	6
	Alcohol_consumption_(transferrin_glycosylation)	6
	Alcohol_consumption	6
	Acne_(severe)	6
	Wilms_tumor	5
	White_matter_microstructure_(global_fractional_anisotropy)	5
	Vincristine-induced_peripheral_neuropathy_in_acute_lymphoblastic_leukemia	5
	Upper_aerodigestive_tract_cancers	5
	Soluble_interleukin-2_receptor_subunit_alpha	5
	Skin_colour_saturation	5
	Response_to_antipsychotic_treatment	5
	Pubertal_anthropometrics	5
	Platelet_aggregation	5
	Phosphorus_levels	5
	Osteoarthritis	5
	Nonsyndromic_cleft_lip_with_or_without_cleft_palate	5
	Non-albumin_protein_levels	5
	Nicotine_dependence	5
	Mucinous_ovarian_carcinoma	5
	Malaria	5
	Lp_(a)_levels	5
	Lifespan	5
	Ischemic_stroke	5
	Iron_status_biomarkers_(transferrin_saturation)	5
	Iron_status_biomarkers_(iron_levels)	5
	Iron_status_biomarkers_(ferritin_levels)	5
	Iris_characteristics	5
	Insulin-like_growth_factors	5
	Hypothyroidism	5
	Hirschsprung_disease	5
	Hippocampal_volume	5
	Glioblastoma	5
	Gastric_cancer	5
	Fetal_hemoglobin_levels	5
	Fat_body_mass	5
	Esophageal_squamous_cell_carcinoma	5
	Eosinophil_counts	5
	Electrocardiographic_conduction_measures	5
	Creatinine_levels	5
	Conduct_disorder_(symptom_count)	5
	Common_traits_(Other)	5
	Cognitive_function	5
	Coffee_consumption_(cups_per_day)	5
	Chronic_obstructive_pulmonary_disease_(severe)	5
	Chronic_hepatitis_C_infection	5
	Cervical_cancer	5
	Cerebrospinal_fluid_levels_of_Alzheimer's_disease-related_proteins	5
	Butyrylcholinesterase_levels	5
	Blood_pressure_measurement_(cold_pressor_test)	5
	Blond_vs_non-blond_hair_color	5
	Blond_vs._brown_hair_color	5
	Biomedical_quantitative_traits	5
	Axial_length	5
	Aortic_root_size	5
	Androgen_levels	5
	Alcohol_dependence	5
	Adiposity	5
	Vitamin_D_insufficiency	4
	Vascular_endothelial_growth_factor_levels	4
	Urinary_bladder_cancer	4
	Urate_levels_in_obese_individuals	4
	Type_2_diabetes_and_other_traits	4
	Thyroid_peroxidase_antibody_positivity	4
	Thyroid_function	4
	Thrombin_generation_potential_phenotypes	4
	Symmetrical_dimethylarginine_levels	4
	Subcutaneous_adipose_tissue	4
	Stearic_acid_(18:0)_plasma_levels	4
	Soluble_levels_of_adhesion_molecules	4
	Sjogren's_Syndrome	4
	Serum_total_protein_level	4
	Serum_alkaline_phosphatase_levels	4
	Retinal_vascular_caliber	4
	Response_to_statin_therapy_(LDL-C)	4
	Response_to_statin_therapy	4
	Renal_function_and_chronic_kidney_disease	4
	Renal_function-related_traits_(urea)	4
	Recombination_measurement	4
	Primary_sclerosing_cholangitis	4
	Plasma_plasminogen_activator_levels	4
	Plasma_lactate_levels	4
	Permanent_tooth_development	4
	Other_erythrocyte_phenotypes	4
	Osteoporosis	4
	Non-obstructive_azoospermia	4
	Myasthenia_gravis	4
	Multiple_myeloma_and_monoclonal_gammopathy	4
	Multiple_myeloma_(hyperdiploidy)	4
	Migraine_-_clinic-based	4
	Low_vWF_levels	4
	Lobe_size	4
	Liver_enzyme_levels_(alanine_transaminase)	4
	Kidney_stones	4
	Kidney_function_decline_traits	4
	Insulin-related_traits	4
	Inguinal_hernia	4
	Immune_reponse_to_smallpox_(secreted_IL-12p40)	4
	Hormone_measurements	4
	Homoarginine_levels	4
	Head_circumference_(infant)	4
	Gamma_gluatamyl_transferase_levels	4
	Freckling	4
	Febrile_seizures_(MMR_vaccine-related)	4
	Fasting_insulin-related_traits	4
	Exfoliation_syndrome	4
	Epilepsy_(generalized)	4
	Epilepsy	4
	Disc_degeneration_(lumbar)	4
	Diffuse_large_B_cell_lymphoma	4
	Dietary_macronutrient_intake	4
	Diabetic_retinopathy	4
	Cutaneous_psoriasis	4
	Chronic_obstructive_pulmonary_disease_(moderate_to_severe)	4
	Bronchodilator_response_in_asthma_(inhaled_corticosteroid_treatment_interaction)	4
	Brain_structure	4
	Blue_vs._green_eyes	4
	Autism	4
	Amyloid_A_serum_levels	4
	Alzheimer's_disease_in_APOE_e4+_carriers	4
	Age-related_macular_degeneration_(CNV)	4
	Abdominal_aortic_aneurysm	4
	vWF_levels	3
	Waist_circumference_and_related_phenotypes	3
	Waist_circumference	3
	Vitamin_E_levels	3
	Vitamin_B_levels_in_ischemic_stroke	3
	Very_long-chain_saturated_fatty_acid_levels_(fatty_acid_20:0)	3
	Uterine_fibroids	3
	Urinary_uromodulin_levels	3
	Type_1_diabetes_nephropathy	3
	Type_1_diabetes_and_autoimmune_thyroid_diseases	3
	Two-hour_glucose_challenge	3
	Toenail_selenium_levels	3
	Thyroid_peroxidase_antibody_levels	3
	Testicular_cancer	3
	Temperament_(bipolar_disorder)	3
	Sporadic_pituitary_adenoma	3
	Skin_pigmentation	3
	Sickle_cell_anemia_(haemolysis)	3
	Sexual_dimorphism_in_anthropometric_traits	3
	Serum_thyroid-stimulating_hormone_levels	3
	Serum_dimethylarginine_levels_(symmetric)	3
	Serum_alpha1-antitrypsin_levels	3
	Select_biomarker_traits	3
	Scoliosis	3
	Response_to_tocilizumab_in_rheumatoid_arthritis	3
	Red_vs_non-red_hair_color	3
	Pulmonary_emphysema	3
	Prostate_cancer_aggressiveness	3
	Prostate_cancer_(early_onset)	3
	Post-traumatic_stress_disorder	3
	Plasminogen_activator_inhibitor_type_1_levels_(PAI-1)	3
	Plasma_plasminogen_levels	3
	Phytosterol_levels	3
	Percentage_gas_trapping	3
	Pediatric_bone_mineral_content_(radius)	3
	P_wave_duration	3
	Optic_disc_parameters	3
	Non-melanoma_skin_cancer	3
	Neuritic_plaque	3
	Nephrolithiasis	3
	Nasopharyngeal_carcinoma	3
	NT-proBNP_levels_in_acute_coronary_syndrome	3
	Myeloproliferative_neoplasms	3
	Matrix_metalloproteinase_levels	3
	Major_mood_disorders	3
	Longevity_(90_years_and_older)	3
	Lewy_body_disease	3
	Left_inferior_lateral_ventricle_volume_(Cerebrospinal_fluid_biomarker_status_interaction)	3
	Keloid	3
	Immune_reponse_to_smallpox_(secreted_IL-10)	3
	IgM_levels	3
	Hippocampal_atrophy	3
	Hepatitis_B	3
	Helix_rolling	3
	Freckles	3
	Follicule_stimulating_hormone	3
	Facial_pigmentation	3
	Eye_color_traits	3
	Ewing_sarcoma	3
	Esophageal_cancer_and_gastric_cancer	3
	Endothelial_growth_factor_levels	3
	Drinking_behavior	3
	Digestive_system_disease_(Barrett's_esophagus_and_esophageal_adenocarcinoma_combined)	3
	DNA_methylation_(variation)	3
	D-dimer_levels	3
	Creutzfeldt-Jakob_disease_(variant)	3
	Cortical_thickness	3
	Coronary_artery_calcification	3
	Cirrhosis_(alcohol_related)	3
	Cingulate_cortical_amyloid_beta_load	3
	Cerebrospinal_AB1-42_levels	3
	Cardiac_muscle_measurement	3
	Brugada_syndrome	3
	Bone_mineral_accretion_in_asthma_(oral_corticosteroid_dose_interaction)	3
	Bitter_taste_perception	3
	Bipolar_disorder_(body_mass_index_interaction)	3
	Beta_thalassemia/hemoglobin_E_disease	3
	Attention_deficit_hyperactivity_disorder	3
	Apolipoprotein_Levels	3
	Anthropometric_traits_in_newborns	3
	Alzheimer's_disease_in_APOE_e4-_carriers	3
	Alcohol_dependence_(age_at_onset)	3
	Airway_wall_thickness	3
	Airflow_obstruction	3
	Age-related_macular_degeneration_(GA)	3
	ADAMTS13_activity	3
	Vogt-Koyanagi-Harada_syndrome	2
	Very_long-chain_saturated_fatty_acid_levels_(fatty_acid_24:0)	2
	Very_long-chain_saturated_fatty_acid_levels_(fatty_acid_22:0)	2
	Urate_levels_(BMI_interaction)	2
	Thyrotoxic_hypokalemic_periodic_paralysis	2
	Tetralogy_of_Fallot	2
	Testosterone_levels	2
	Systolic_blood_pressure_(alcohol_consumption_interaction)	2
	Survival_in_colorectal_cancer_(distant_metastatic)	2
	Superior_frontal_gyrus_grey_matter_volume	2
	Sunburns	2
	Skin_sensitivity_to_sun	2
	Severe_malaria	2
	Serum_vitamin_D-binding_protein_levels	2
	Serum_lipase_activity	2
	Serum_dimethylarginine_levels_(asymmetric/symetric_ratio)	2
	Sclerosing_cholangitis_and_ulcerative_colitis_(combined)	2
	Sagittal_craniosynostosis	2
	Retinol_levels	2
	Retinal_arteriolar_caliber	2
	Resting_oxygen_saturation_in_chronic_osbtructive_pulmonary_disease_(pulse_oxymetry)	2
	Response_to_statins_(LDL_cholesterol_change)	2
	Response_to_inhaled_glucocorticoid_treatment_in_asthma_(percentage_change_of_FEV1)	2
	Response_to_citalopram_treatment	2
	Response_to_bleomycin_(chromatid_breaks)	2
	Response_to_antidepressants	2
	Response_to_Vitamin_E_supplementation	2
	Resistin_levels	2
	Refractive_astigmatism	2
	Pulmonary_artery_enlargement_in_chronic_obstructive_pulmonary_disease	2
	Pulmonary_artery_enlargement_and_chronic_obstructive_pulmonary_disease	2
	Prothrombin_time	2
	Post-traumatic_stress_disorder_(asjusted_for_relatedness)	2
	Plasma_thyroid-stimulating_hormone_levels	2
	Plasma_renin_activity_levels	2
	Plasma_omega-3_polyunsaturated_fatty_acid_levels_(alphalinolenic_acid)	2
	Plasma_cystastin_c_levels_in_acute_coronary_syndrome	2
	Peripheral_artery_disease	2
	Perceived_skin_darkness	2
	Pediatric_areal_bone_mineral_density_(radius)	2
	Paraoxonase_activity	2
	Panic_disorder	2
	Pancreatitis	2
	PCA3_expression_level	2
	Osteosarcoma	2
	Osteoporosis-related_phenotypes	2
	Osteoarthritis_(hip)	2
	Optic_nerve_measurement_(disc_area)	2
	Obesity_(extreme)	2
	Nonalcoholic_fatty_liver_disease	2
	Nicotine_glucouronidation	2
	Neurofibrillary_tangles	2
	Nephropathy	2
	Narcolepsy_with_cataplexy	2
	Myopia_(severe)	2
	Multiple_myeloma_(IgH_translocation)	2
	Morbidity-free_survival	2
	Monocyte_chemoattractant_protein-1	2
	Metastasis_at_diagnosis_in_osteosarcoma	2
	Metabolite_levels__(X-11787)	2
	Metabolite_levels_(Pyroglutamine)	2
	Mesial_temporal_lobe_epilepsy_with_hippocampal_sclerosis	2
	Lymphoma	2
	Longevity	2
	Lobe_attachment	2
	Lipoprotein-associated_phospholipase_A2_activity_change_in_response_to_statin_therapy	2
	Lead_levels_in_blood	2
	Laryngeal_squamous_cell_carcinoma	2
	L-arginine_levels	2
	Ischemic_stroke_(large_artery_atherosclerosis)	2
	Ischemic_stroke_(cardioembolic)	2
	Interleukin-18_levels	2
	Immune_response_to_measles-mumps-rubella_vaccine	2
	IgG_levels	2
	IgE_grass_sensitization	2
	Idiopathic_membranous_nephropathy	2
	Hyperopia	2
	Homeostasis_model_assessment_of_insulin_resistance_(interaction)	2
	Homeostasis_model_assessment_of_beta-cell_function_(interaction)	2
	Hereditary_hemochromatosis-related_traits_(HFE_mutation_homozygotes)	2
	Hepatocellular_carcinoma_in_hepatitis_B_infection	2
	Hepatocellular_carcinoma	2
	Hepatitis_C_induced_liver_fibrosis	2
	Helicobacter_pylori_serologic_status	2
	Height_adjusted_BMI	2
	HbA2_levels	2
	Hair_morphology	2
	Glucose_homeostasis_traits	2
	Gastric_adenocarcinoma_(histologically_verified)	2
	Gait_rhythm	2
	Folding_of_antihelix	2
	Fetal_hemoglobin_levels_in_sickle_cell_anemia	2
	Febrile_seizures_(MMR_vaccine-unrelated)	2
	Fasting_insulin_(interaction)	2
	Factor_VII_levels	2
	F-cell_distribution	2
	Exhaled_carbon_monoxide_levels	2
	Exfoliation_glaucoma_or_exfoliation_syndrome	2
	Esophageal_cancer__(alcohol_interaction)	2
	Eosinophilic_esophagitis_(pediatric)	2
	Entorhinal_cortical_volume_(Alzheimer's_disease_interaction)	2
	Duodenal_ulcer	2
	Dilated_cardiomyopathy	2
	Diabetic_kidney_disease	2
	Diabetes_(gestational)	2
	Dental_caries	2
	Dementia_and_core_Alzheimer's_disease_neuropathologic_changes	2
	Delta-6_desaturase_activity	2
	Cystatin_C	2
	Cutaneous_nevi	2
	Crohn's_disease_and_psoriasis	2
	Crohn's_disease_and_celiac_disease	2
	Crohn's_disease-related_phenotypes	2
	Creutzfeldt-Jakob_disease_(sporadic)	2
	Creatine_kinase_in_statin_users	2
	Cortical_structure_(interaction)	2
	Congenital_heart_malformation	2
	Complement_C3_and_C4_levels	2
	Colorectal_or_endometrial_cancer	2
	Colorectal_cancer_(aspirin_and/or_NSAID_use_interaction)	2
	Cognitive_decline_(age-related)	2
	Cognitive_decline	2
	Cocaine_dependence	2
	Clozapine-induced_cytotoxicity	2
	Cleft_lip	2
	Circulating_myeloperoxidase_levels_(serum)	2
	Circulating_myeloperoxidase_levels_(plasma)	2
	Cervical_artery_dissection	2
	Cerebrospinal_AB1-42_levels_in_Alzheimer's_disease_dementia	2
	Carotenoid_and_tocopherol_levels	2
	Cardiac_Troponin-T_levels	2
	Capecitabine_sensitivity	2
	Caffeine_consumption	2
	Breast_cancer_(survival)	2
	Breast_cancer_(male)	2
	Breast_cancer_(estrogen-receptor_negative,_progesterone-receptor_negative,_and_human_epidermal_growth_factor-receptor_negative)	2
	Breast_Cancer_in_BRCA1_mutation_carriers	2
	Bone_mineral_density_(hip)_and_age_at_menarche	2
	Body_mass_index_(age_interaction)	2
	Body_mass_(lean)	2
	Blood_trace_element_(Zn_levels)	2
	Blood_trace_element_(Se_levels)	2
	Blood_trace_element_(Cu_levels)	2
	Blood_pressure_measurement_(high_sodium_intervention)	2
	Birth_length	2
	Bipolar_disorder_or_major_depressive_disorder_(combined)	2
	Bipolar_disorder_and_schizophrenia	2
	B-type_natriuretic_peptide	2
	Autism_spectrum_disorder-related_traits	2
	Atrial_fibrillation/atrial_flutter	2
	Asymmetrical_dimethylarginine_levels	2
	Arsenic_metabolism	2
	Angiotensin-converting_enzyme_activity	2
	Alzheimer's_disease_(age_of_onset)	2
	Alzheimer's_disease_(APOE_e4_interaction)	2
	Age-related_nuclear_cataracts	2
	Age-related_macular_degeneration_(extreme_sampling)	2
	Adverse_response_to_chemotherapy_in_breast_cancer_(alopecia)	2
	Addiction	2
	Acenocoumarol_maintenance_dosage	2
	AR-C124910XX_levels_in_individuals_with_acute_coronary_syndromes_treated_with_ticagrelor	2
	YKL-40_levels	1
	Wegener's_granulomatosis	1
	Volumetric_brain_MRI	1
	Vitiligo_(non-segmental)	1
	Visceral_fat	1
	Visceral_adipose_tissue/subcutaneous_adipose_tissue_ratio	1
	Vaspin_levels	1
	Vascular_dementia	1
	Urinary_albumin_excretion	1
	Urinary_albumin-to-creatinine_ratio	1
	Ulcerative_colitis_or_Crohn's_disease	1
	Trait	1
	Tourette_syndrome	1
	Thyroid_stimulating_hormone	1
	Thyroid_cancer_(Papillary,_radiation-related)	1
	Thoracic_aortic_aneurysms_and_dissections	1
	Thoracic-to-hip_circumference_ratio	1
	Thiazide-induced_adverse_metabolic_effects_in_hypertensive_patients	1
	Suicide_attempts_in_bipolar_disorder	1
	Staphylococcus_aureus_nasal_carriage_(intermittent)	1
	Squamous_cell_carcinoma	1
	Spontaneous_preterm_birth_(preterm_birth)	1
	Speech_perception_in_dyslexia	1
	Soluble_leptin_receptor_levels	1
	Soluble_E-selectin_levels	1
	Social_communication_problems	1
	Sleep_duration	1
	Sleep-related_phenotypes	1
	Setpoint_viral_load_in_HIV-1_infection	1
	Serum_ferritin_levels	1
	Serum_dimethylarginine_levels_(asymmetric)	1
	Serum_ceruloplasmin_levels	1
	Serum_VEGFR2_concentration	1
	Serum_IgA_levels	1
	Sensory_disturbances_after_bilateral_sagittal_split_ramus_osteotomy	1
	Schizophrenia,_bipolar_disorder_and_depression_(combined)	1
	Sarcoidosis	1
	Rotator_cuff_tears	1
	Ribavirin-induced_anemia	1
	Rheumatoid_arthritis_(ACPA-negative)	1
	Response_to_temozolomide	1
	Response_to_tamoxifen_in_breast_cancer	1
	Response_to_serotonin_reuptake_inhibitors_in_non-psychotic_unipolar_depression	1
	Response_to_serotonin_reuptake_inhibitors_in_major_depressive_disorder	1
	Response_to_radiotherapy_in_prostate_cancer_(toxicity)	1
	Response_to_radiotherapy_in_cancer_(late_toxicity)	1
	Response_to_montelukast_in_asthma_(change_in_FEV1)	1
	Response_to_metformin_in_type_2_diabetes_(glycemic)	1
	Response_to_metformin	1
	Response_to_interferon_beta_therapy	1
	Response_to_gemcitabine_in_pancreatic_cancer	1
	Response_to_fenofibrate_(adiponectin_levels)	1
	Response_to_fenofibrate	1
	Response_to_clopidogrel_therapy	1
	Response_to_chemotherapy_in_breast_cancer_hypertensive_cases_(cumulative_dose)_(bevacizumab)	1
	Response_to_antipsychotic_therapy_(extrapyramidal_side_effects)	1
	Response_to_anti-retroviral_therapy_(ddI/d4T)_in_HIV-1_infection_(Grade_2_peripheral_neuropathy)	1
	Response_to_amphetamines	1
	Response_to_alcohol_consumption_(flushing_response)	1
	Response_to_Dalcetrapib_treatment_in_acute_coronary_syndrome	1
	Renal_transplant_outcome	1
	Relative_hand_skill_in_reading_disability	1
	Recombination_rate_(males)	1
	Recombination_rate_(females)	1
	Recombination_measurement_(males)	1
	Recombination_measurement_(females)	1
	Recalcitrant_atopic_dermatitis	1
	Reading_or_mathematical_ability	1
	RR_interval_(heart_rate)	1
	Quantitative_traits	1
	Pulmonary_function_decline	1
	Pulmonary_arterial_hypertension_(without_BMPR2_mutations)	1
	Puberty_onset_(genital_enlargement)	1
	Puberty_onset	1
	Psychosis_and_Alzheimer's_disease	1
	Protein_biomarker	1
	Progression_free_survival_in_metastatic_colorectal_cancer_(treatment_interaction)	1
	Progranulin_levels	1
	Postprandial_triglyceride_response_to_high_fat_diet_meal	1
	Pneumoconiosis_in_silica_exposure	1
	Platelet_thrombus_formation	1
	Plasma_omega-6_polyunsaturated_fatty_acid_levels_(adrenic_acid)	1
	Plasma_homocysteine_levels	1
	Pit-and-Fissure_caries	1
	Pharmacokinetics_of_antiepileptic_drugs_in_severe_mental_disorder_(concentration_drug_ratio)	1
	Personality_dimensions	1
	Periodontitis	1
	Pericardial_fat	1
	Parkinson_disease_and_lewy_body_pathology	1
	Parent_of_origin_effect_on_language_impairment_(paternal)	1
	Palmitic_acid_(16:0)_plasma_levels	1
	Pain	1
	Paclitaxel-induced_cytotoxicity	1
	Otosclerosis	1
	Otitis_media_(chronic/recurrent)	1
	Osteoarthritis_(hand,_severe)	1
	Orthostatic_hypotension	1
	Orofacial_clefts_(interaction)	1
	Opioid_sensitivity	1
	Oleic_acid_(18:1n-9)_plasma_levels	1
	Odorant_perception_(isobutyraldehyde)	1
	Odorant_perception_(&beta;-ionone)	1
	Objective_response_to_lithium_treatment	1
	Obesity_in_adult_survivors_of_childhood_cancer_exposed_to_cranial_radiation	1
	Non-small_cell_lung_cancer	1
	Non-alcoholic_fatty_liver_disease_histology_(other)	1
	Non-alcoholic_fatty_liver_disease	1
	Neutrophil_count_in_HIV-infection	1
	Neuroticism	1
	Neuroblastoma_(high-risk)	1
	Neuranatomic_and_neurocognitive_phenotypes	1
	Natriuretic_peptide_levels	1
	Myopia	1
	Musician's_dystonia	1
	Multiple_myeloma_(survival)	1
	Moyamoya_disease	1
	Microalbuminuria	1
	Methotrexate_phramacokinetics_(acute_lymphoblastic_leukemia)	1
	Methotrexate_clearance_(acute_lymphoblastic_leukemia)	1
	Metabolite_levels_(5-HIAA/_MHPG_Ratio)	1
	Meningococcal_disease	1
	Meningioma	1
	Mathematical_ability_in_children_with_dyslexia	1
	Mammographic_density_(non-dense_area)	1
	Mammographic_density	1
	MGMT_methylation_in_smokers	1
	Longitudinal_change_in_brain_amyloid_plaque_burden	1
	Longitudinal_alcohol_consumption	1
	Longevity_(85_years_and_older)	1
	Lipid_levels_in_hepatitis_C_treatment	1
	Lentiform_nucleus_volume	1
	Late-onset_myasthenia_gravis	1
	Large_artery_stroke	1
	Lapatinib-induced_hepatotoxicity	1
	LDL_(oxidized)	1
	Kashin-Beck_disease	1
	Joint_damage_progression_in_ACPA-negative_rheumatoid_arthritis	1
	Ischemic_stroke_(undetermined_subtype)	1
	Ischemic_stroke_(small_artery_occlusion)	1
	Iron_levels	1
	Iris_color	1
	Intracerebral_hemorrhage	1
	Interferon_alpha_levels_in_systemic_lupus_erythematosus	1
	Information_processing_speed	1
	Inflammatory_biomarkers_in_Kawasaki_disease	1
	Immunoglobulin_G_index_levels_in_multiple_sclerosis	1
	Immunoglobulin_A	1
	Immune_reponse_to_smallpox_(secreted_TNF-alpha)	1
	Illicit_drug_use	1
	Ideal_cardiovascular_health_(clinical_and_behavioural)	1
	Ideal_cardiovascular_health_(clinical)	1
	IFN-related_cytopenia	1
	Hypertension_risk_in_short_sleep_duration	1
	Hippocampal_sclerosis_of_aging	1
	Hip_circumference_(psychosocial_stress_interaction)	1
	High_serum_lipase_activity	1
	Hemostatic_factors_and_hematological_phenotypes	1
	Hemoglobin_A2_levels_in_sickle_cell_anemia	1
	Heart_failure	1
	Hearing_function	1
	Hashimoto_thyroiditis_versus_Graves'_disease	1
	Haptoglobin_levels	1
	Handedness_in_dyslexia	1
	HIV-1_control	1
	Gut_microbiome_composition_(winter)	1
	Gut_microbiome_composition_(summer_and_winter)	1
	Glucocorticoid-induced_osteonecrosis	1
	Glomerulosclerosis	1
	Glaucoma_(high_intraocular_pressure)	1
	Glaucoma_(exfoliation)	1
	Gene_methylation_in_lung_tissue	1
	Gallstones	1
	Fuchs's_corneal_dystrophy	1
	Forced_expiratory_volume_in_1_second_(environmental_interaction)	1
	Femoral_neck_bone_geometry_and_menarche_(age_at_onset)	1
	Fasting_plasma_glucose_(childhood)	1
	Factor_VIII_levels	1
	Factor_VII	1
	Facial_morphology	1
	Expressive_vocabulary_in_infants	1
	Estradiol_plasma_levels_(breast_cancer)	1
	Essential_tremor	1
	Esophageal_squamous_cell_cancer_(length_of_survival)	1
	Erythema_nodosum_in_inflammatory_bowel_disease	1
	Erectile_dysfunction_and_prostate_cancer_treatment	1
	Episodic_memory	1
	Epirubicin-induced_leukopenia	1
	Endometrial_cancer	1
	End-stage_renal_disease_in_Type_1_diabetics	1
	End-stage_renal_disease_(non-diabetic)	1
	Electroencephalographic_traits_in_alcoholism	1
	Ejection_fraction_in_Tripanosoma_cruzi_seropositivity	1
	Ear_protrusion	1
	E-selectin_levels	1
	Dysphagia	1
	Drug-induced_liver_injury_(flucloxacillin)	1
	Drug-induced_liver_injury	1
	Drug-induced_Stevens-Johnson_syndrome_or_toxic_epidermal_necrolysis_(SJS/TEN)	1
	Digit_length_ratio	1
	Diastolic_blood_pressure_(alcohol_consumption_interaction)	1
	Depressive_symptoms_(SSRI_exposure_interaction)	1
	Depressive_episodes_in_bipolar_disorder	1
	Depressive_and_manic_episodes_in_bipolar_disorder	1
	Dengue_shock_syndrome	1
	Cytokine_and_corticosteroid-stimulated_IL-6_production	1
	Cytokine-stimulated_IL-6_production	1
	Cystic_fibrosis_severity	1
	Cystic_fibrosis-related_diabetes	1
	Creutzfeldt-Jakob_disease	1
	Cough_in_response_to_angiotensin-converting_enzyme_inhibitor_drugs	1
	Coronary_arterial_lesions_in_patients_with_Kawasaki_disease	1
	Corneal_astigmatism	1
	Contrast_sensitivity	1
	Congenital_left-sided_heart_lesions	1
	Congenital_heart_disease	1
	Colorectal_cancer_(diet_interaction)	1
	Cold_medicine_related_Stevens-Johnson_syndrome/toxic_epidermal_necrolysis_(SJS-TEN)_with_severe_mucosal_involvement	1
	Classic_bladder_exstrophy	1
	Circulating_cell-free_DNA	1
	Chronic_myeloid_leukemia	1
	Chronic_kidney_disease_and_serum_creatinine_levels	1
	Chronic_hepatitis_B_infection	1
	Cholesterol	1
	Cholelithiasis-related_traits_in_sickle_cell_anemia	1
	Childhood_and_early_adolescence_aggressive_behavior	1
	Cerebrospinal_T-tau_levels	1
	Cerebral_amyloid_deposition_positivity_(PET_imaging)	1
	Cerebral_amyloid_deposition_in_APOEe4_non-carriers_(PET_imaging)	1
	Cerebral_amyloid_deposition_(PET_imaging)	1
	Cerebral_amyloid_angiopathy	1
	Carotid_atherosclerosis_in_HIV_infection	1
	Cardiovascular_heart_disease_in_diabetics	1
	Cardiac_structure_and_function	1
	Cardiac_repolarization	1
	Cardiac_hypertrophy	1
	Cardia_gastric_cancer	1
	Calcaneal_bone_ultrasound_measurement_(speed_of_sound)	1
	C4b_binding_protein_levels	1
	C-reactive_protein_levels_in_ischemic_stroke	1
	Bronchodilator_response_in_asthma	1
	Breast_cancer_in_BRCA2_mutation_carriers	1
	Body_mass_index_variance	1
	Body_mass_index_in_asthmatics	1
	Body_mass_index_(change_over_time)	1
	Body_mass_index_(asthmatics)	1
	Body_mass_in_chronic_obstructive_pulmonary_disease	1
	Blue_vs._brown_eyes	1
	Blood_pressure_(anthropometric_measures_interaction)	1
	Black_vs._non-black_hair_color	1
	Bitter_taste_response	1
	Birdshot_chorioretinopathy	1
	Biochemical_measures	1
	Bilirubin_levels_in_extreme_obesity	1
	Biliary_atresia	1
	Beta-trace_protein_levels	1
	Beta-2_microglubulin_plasma_levels	1
	Barrett's_esophagus	1
	B_cell_non-Hodgkin_lymphoma	1
	Asthma_(corticosteroid_response)	1
	Aspirin_hydrolysis_(plasma)	1
	Aspartate_aminotransferase	1
	Asparaginase_hypersensitivity_in_acute_lymphoblastic_leukemia	1
	Arterial_stiffness	1
	Aortic_stiffness	1
	Aortic-valve_calcification	1
	Antitragus_size	1
	Antipsychotic_drug-induced_weight_gain	1
	Antineutrophil_cytoplasmic_antibody-associated_vasculitis	1
	Anticoagulant_levels	1
	Antibody_status_in_Tripanosoma_cruzi_seropositivity	1
	Antibody_level_in_response_to_infection	1
	Anterior_chamber_depth	1
	Ankle-brachial_index	1
	Anger	1
	Alcohol_consumption_(maxi-drinks)	1
	Alcohol_and_nictotine_co-dependence	1
	Airway_responsiveness_in_chronic_obstructive_pulmonary_disease	1
	Airway_imaging_phenotypes	1
	Aging_traits	1
	Aging_(facial)	1
	Aging	1
	Age-related_macular_degeneration_(wet)	1
	Age-related_macular_degeneration_(CNV_vs._GA)	1
	Adverse_response_to_radiation_therapy	1
	Adolescent_idiopathic_scoliosis_(severe)	1
	Adiposity_in_newborns	1
	Acute_lymphoblastic_leukemia_(adolescents_and_young_adults)	1
	AIDS_progression	1
	&beta;2-Glycoprotein_I_(&beta;2-GPI)_plasma_levels	1
	1 Data were obtained from the Supplementary Table 3 in the eQTLGen study (PMID: 34475573)
