# Supplementary material for: Trans-eQTLs Can Be Used to Identify Tissue-Specific Gene Regulatory Networks
Source: Curr Issues Mol Biol. 2025 Jul 29;47(8):594. doi: 10.3390/cimb47080594 (PMC12384777; doi:10.3390/cimb47080594)
Supplement: Supplementary file 1 [file cimb-47-00594-s001.zip › S6 Table.xlsx]

## Sheet: S6 Table
	S6 Table. Biological processes that are overrepresented among gene-pairs identified by Mendelian randomization in the INTERVAL study
	GO-BP ID	Description	P	Corrected P1
	0002250	Adaptive immune response	1.98979e-23	1.18114e-19
	0006955	Immune response	1.68928e-13	1.00304e-09
	0006355	Regulation of DNA-templated transcription	1.50155e-11	8.91316e-08
	0002376	Immune system process	3.61041e-11	2.14314e-07
	0006357	Regulation of transcription by RNA polymerase II	7.88604e-11	4.68115e-07
	0002503	Peptide antigen assembly with MHC class II protein complex	5.1142e-10	3.03579e-06
	0002504	Antigen processing and presentation of peptide or polysaccharide antigen via MHC class II	2.99547e-09	1.77809e-05
	0019882	Antigen processing and presentation	1.22827e-08	7.29075e-05
	0019886	Antigen processing and presentation of exogenous peptide antigen via MHC class II	1.37979e-08	8.19012e-05
	0050870	Positive regulation of T cell activation	1.01827e-07	0.00060426
	1 Corrected for the Bonferroni procedure.
